# Supplementary material for: When One’s Not Enough: Colony Pool-Seq Outperforms Individual-Based Methods for Assessing Introgression in Apis mellifera mellifera
Source: Insects. 2023 Apr 27;14(5):421. doi: 10.3390/insects14050421 (PMC10231099; doi:10.3390/insects14050421)
Supplement: Supplementary file 1 [file insects-14-00421-s001.zip]

Archive with 2 entries (2 files):
- Supplementary_files_information_when_ones_not_enough-proofread.pdf
- Supplementary_files_tables_when_one_is_not_enough-proofread.xlsx
