# Supplementary material for: When One’s Not Enough: Colony Pool-Seq Outperforms Individual-Based Methods for Assessing Introgression in Apis mellifera mellifera
Source: Insects. 2023 Apr 27;14(5):421. doi: 10.3390/insects14050421 (PMC10231099; doi:10.3390/insects14050421)
Supplement: Supplementary file 1 [file insects-14-00421-s001.zip › Supplementary_files_tables_when_one_is_not_enough-proofread.xlsx]

## Sheet: S1
Table S1. Pooled colony sample codes for ABBA BABA test from the vcf file
Pooled colony sample code from vcf	Colony ID	Origin	Subspecies
48	N/A	Sweden	A. m. carnica
5	N/A	Germany	A. m. carnica
46	N/A	Sweden	A. m. carnica
3	N/A	Germany	A. m. carnica
2	N/A	Germany	A. m. carnica
157	N/A	Norway	A. m. carnica
136	N/A	Norway	A. m. mellifera
150	N/A	Norway	A. m. mellifera
153	N/A	Norway	A. m. mellifera
162	N/A	Norway	A. m. mellifera
164	N/A	Norway	A. m. mellifera
28	N/A	Sweden	A. m. mellifera
10	N/A	Italy	A. m. ligustica
12	N/A	Italy	A. m. ligustica
13	N/A	Italy	A. m. ligustica
21	N/A	Sweden	A. m. ligustica
34	N/A	Sweden	A. m. ligustica
9	N/A	Italy	A. m. ligustica
29_1	c1	South West	Unknown
29_10	c2	South West	Unknown
29_2	c3	South West	Unknown
29_3	c4	South West	Unknown
29_4	c5	South West	Unknown
29_5	c6	South West	Unknown
29_6	c7	South West	Unknown
29_7	c8	South West	Unknown
29_8	c9	South West	Unknown
29_9	c10	South West	Unknown
33_1	c12	South West	Unknown
33_10	c11	South West	Unknown
33_12	c13	South West	Unknown
33_2	c14	South West	Unknown
33_3	c15	South West	Unknown
33_4	c30	South West	Unknown
33_5	c16	South West	Unknown
33_6	c27	South West	Unknown
33_7	c17	South West	Unknown
33_8	c18	South West	Unknown
33_9	c19	South West	Unknown
34_10	Rep	South West	Unknown
34_2	c20	South West	Unknown
34_3	Rep	South West	Unknown
34_7	Rep	South West	Unknown
34_8	c23	South West	Unknown
34_9	Rep	South West	Unknown
4_1	c21	South West	Unknown
4_2	c29	South West	Unknown
4_3	c22	South West	Unknown
4_5	Rep	South West	Unknown
4_6	c24	South West	Unknown
4_9	c25	South West	Unknown

## Sheet: S2
Table S2. Tests for introgression from A. m. carnica colonies into colonies from the South West of England using the ABBA BABA D statistic calculated from trios of A. m. mellifera (Mel); South West (SW); A. m. carnica (Car). Results presented here were significant (p value < 0.05) for positive D values indicating introgression from A. m. carnica.
Sample Trio: P1(Mel); P2(SW); P3(Car)	D statistic	Standard diviation of D	Approximatley normally distributed Standard Error	Z score	P value
136:29_10:157	0.171454	0.00578601	0.0258758	6.62602	0
136:29_10:2	0.19837	0.00562135	0.0251395	7.8908	0
136:29_10:3	0.195627	0.00591378	0.0264472	7.39688	0
136:29_10:46	0.173689	0.00560505	0.0250666	6.92913	0
136:29_10:48	0.192701	0.00554337	0.0247907	7.77311	0
136:29_10:5	0.195164	0.00562536	0.0251574	7.75774	0
136:29_1:157	0.175059	0.00484106	0.0216499	8.08592	0
136:29_1:2	0.188393	0.00483769	0.0216348	8.70786	0
136:29_1:3	0.186651	0.00440933	0.0197191	9.4655	0
136:29_1:46	0.17876	0.0053691	0.0240114	7.4448	0
136:29_1:48	0.188969	0.00453166	0.0202662	9.32436	0
136:29_1:5	0.189049	0.00488598	0.0218508	8.65182	0
136:29_2:157	0.158215	0.00506016	0.0226297	6.99149	0
136:29_2:2	0.164247	0.00522005	0.0233448	7.03572	0
136:29_2:3	0.16897	0.00544232	0.0243388	6.9424	0
136:29_2:46	0.155077	0.00583119	0.0260779	5.94667	0
136:29_2:48	0.175443	0.00516631	0.0231044	7.5935	0
136:29_2:5	0.165565	0.0054457	0.0243539	6.7983	0
136:29_3:157	0.0934601	0.00441248	0.0197332	4.73619	0
136:29_3:2	0.122433	0.00395317	0.0176791	6.92528	0
136:29_3:3	0.111799	0.00456802	0.0204288	5.47261	0
136:29_3:46	0.10301	0.00372025	0.0166375	6.19145	0
136:29_3:48	0.10981	0.00416994	0.0186486	5.8884	0
136:29_3:5	0.119652	0.00433134	0.0193703	6.1771	0
136:29_4:157	0.0593637	0.0050849	0.0227404	2.6105	0.01
136:29_4:2	0.0840528	0.00416083	0.0186078	4.51708	0
136:29_4:3	0.0785108	0.00421748	0.0188611	4.16257	0
136:29_4:46	0.0698956	0.00449819	0.0201165	3.47454	0
136:29_4:48	0.0813466	0.00392229	0.017541	4.6375	0
136:29_4:5	0.0814789	0.00391576	0.0175118	4.65279	0
136:29_5:2	0.0832749	0.00805818	0.0360373	2.3108	0.02
136:29_5:3	0.0812291	0.00778331	0.034808	2.33363	0.02
136:29_5:48	0.0688573	0.00764886	0.0342067	2.01297	0.04
136:29_5:5	0.0788917	0.00798373	0.0357043	2.20958	0.03
136:29_6:157	0.192103	0.005381	0.0240646	7.98281	0
136:29_6:2	0.208109	0.00499819	0.0223526	9.31028	0
136:29_6:3	0.209704	0.00485376	0.0217067	9.66083	0
136:29_6:46	0.190567	0.00556947	0.0249074	7.651	0
136:29_6:48	0.20004	0.00487112	0.0217843	9.18278	0
136:29_6:5	0.205308	0.00500083	0.0223644	9.18014	0
136:29_7:157	0.108132	0.00517093	0.0231251	4.67594	0
136:29_7:2	0.127709	0.00479464	0.0214423	5.95595	0
136:29_7:3	0.11958	0.00511674	0.0228827	5.22577	0
136:29_7:46	0.108398	0.0045952	0.0205504	5.27473	0
136:29_7:48	0.113337	0.00499755	0.0223497	5.07108	0
136:29_7:5	0.125694	0.00467963	0.0209279	6.00606	0
136:29_8:157	0.0909927	0.00580722	0.0259707	3.50367	0
136:29_8:2	0.0982185	0.00567856	0.0253953	3.86758	0
136:29_8:3	0.098465	0.0057653	0.0257832	3.81896	0
136:29_8:46	0.084847	0.00590635	0.026414	3.2122	0
136:29_8:48	0.0901731	0.00567415	0.0253756	3.55354	0
136:29_8:5	0.102754	0.00588843	0.0263338	3.90198	0
136:29_9:157	0.34286	0.00590816	0.0264221	12.9763	0
136:29_9:2	0.369634	0.00432621	0.0193474	19.1051	0
136:29_9:3	0.365749	0.00371092	0.0165957	22.0387	0
136:29_9:46	0.357538	0.00479595	0.0214482	16.6699	0
136:29_9:48	0.369756	0.00391195	0.0174948	21.1353	0
136:29_9:5	0.372639	0.00382433	0.0171029	21.788	0
136:33_10:157	0.263048	0.00800061	0.0357798	7.35186	0
136:33_10:2	0.281636	0.00719155	0.0321616	8.75689	0
136:33_10:3	0.280783	0.00702958	0.0314372	8.93154	0
136:33_10:46	0.257675	0.0070602	0.0315742	8.16095	0
136:33_10:48	0.274462	0.00732407	0.0327542	8.37944	0
136:33_10:5	0.284606	0.00700104	0.0313096	9.09006	0
136:33_12:157	0.231385	0.0051769	0.0231518	9.99424	0
136:33_12:2	0.258764	0.00408787	0.0182815	14.1544	0
136:33_12:3	0.2465	0.003492	0.0156167	15.7844	0
136:33_12:46	0.24235	0.00441633	0.0197504	12.2706	0
136:33_12:48	0.245289	0.00391374	0.0175028	14.0143	0
136:33_12:5	0.256491	0.00403276	0.018035	14.2218	0
136:33_1:157	0.0796482	0.00477853	0.0213703	3.72706	0
136:33_1:2	0.0950445	0.00429364	0.0192017	4.94979	0
136:33_1:3	0.0862107	0.00411977	0.0184242	4.67922	0
136:33_1:46	0.0791865	0.00542166	0.0242464	3.2659	0
136:33_1:48	0.0906511	0.00446078	0.0199492	4.54409	0
136:33_1:5	0.0874177	0.00438489	0.0196098	4.45785	0
136:33_2:157	0.15229	0.00565768	0.0253019	6.01891	0
136:33_2:2	0.165911	0.00511443	0.0228724	7.25376	0
136:33_2:3	0.154407	0.00476439	0.021307	7.24678	0
136:33_2:46	0.14733	0.00601164	0.0268849	5.48003	0
136:33_2:48	0.168645	0.00531689	0.0237779	7.09251	0
136:33_2:5	0.164529	0.00509577	0.022789	7.21968	0
136:33_3:157	0.309242	0.00589659	0.0263704	11.7269	0
136:33_3:2	0.340305	0.00400907	0.0179291	18.9806	0
136:33_3:3	0.32832	0.00455582	0.0203742	16.1145	0
136:33_3:46	0.313324	0.00455987	0.0203923	15.3648	0
136:33_3:48	0.335913	0.00393434	0.0175949	19.0915	0
136:33_3:5	0.339008	0.00416289	0.018617	18.2096	0
136:33_4:157	0.179882	0.00630083	0.0281782	6.38374	0
136:33_4:2	0.197457	0.00633625	0.0283366	6.96828	0
136:33_4:3	0.18949	0.00636911	0.0284835	6.65263	0
136:33_4:46	0.173984	0.00567277	0.0253694	6.85803	0
136:33_4:48	0.188028	0.00645134	0.0288513	6.51715	0
136:33_4:5	0.193248	0.00632932	0.0283056	6.82719	0
136:33_5:157	0.234681	0.00503619	0.0225225	10.4199	0
136:33_5:2	0.25888	0.00393416	0.0175941	14.7141	0
136:33_5:3	0.246861	0.00435334	0.0194687	12.6798	0
136:33_5:46	0.238958	0.00398382	0.0178162	13.4124	0
136:33_5:48	0.257569	0.00355561	0.0159012	16.1981	0
136:33_5:5	0.259009	0.00388409	0.0173702	14.9111	0
136:33_6:157	0.195779	0.00467785	0.02092	9.35846	0
136:33_6:2	0.217604	0.00405234	0.0181226	12.0073	0
136:33_6:3	0.203396	0.00435965	0.019497	10.4322	0
136:33_6:46	0.20084	0.00395751	0.0176985	11.3478	0
136:33_6:48	0.213119	0.00437953	0.0195859	10.8813	0
136:33_6:5	0.217855	0.00422001	0.0188725	11.5435	0
136:33_7:157	0.164707	0.00547623	0.0244904	6.72537	0
136:33_7:2	0.176093	0.00538101	0.0240646	7.31753	0
136:33_7:3	0.176226	0.00527119	0.0235735	7.4756	0
136:33_7:46	0.157203	0.00522693	0.0233756	6.72508	0
136:33_7:48	0.168976	0.00523827	0.0234262	7.2131	0
136:33_7:5	0.177522	0.00538953	0.0241027	7.36524	0
136:33_8:157	0.0545263	0.0050856	0.0227435	2.39744	0.02
136:33_8:2	0.0767497	0.00499963	0.022359	3.43261	0
136:33_8:3	0.0638007	0.00495031	0.0221384	2.88189	0
136:33_8:46	0.0582719	0.00525846	0.0235165	2.47791	0.01
136:33_8:48	0.0647863	0.00509524	0.0227866	2.84317	0
136:33_8:5	0.0729839	0.00503019	0.0224957	3.24435	0
136:33_9:157	0.362211	0.00533599	0.0238633	15.1786	0
136:33_9:2	0.387527	0.00401556	0.0179581	21.5794	0
136:33_9:3	0.376533	0.00389259	0.0174082	21.6296	0
136:33_9:46	0.362524	0.00455171	0.0203559	17.8093	0
136:33_9:48	0.385689	0.00425384	0.0190237	20.2741	0
136:33_9:5	0.386311	0.00389709	0.0174283	22.1657	0
136:34_10:157	0.156431	0.0056824	0.0254125	6.1557	0
136:34_10:2	0.163618	0.00604448	0.0270317	6.05283	0
136:34_10:3	0.170229	0.00638339	0.0285474	5.96303	0
136:34_10:46	0.160459	0.00717821	0.0321019	4.99841	0
136:34_10:48	0.175677	0.0060787	0.0271848	6.46233	0
136:34_10:5	0.165531	0.00610089	0.027284	6.06697	0
136:34_2:157	0.283725	0.00557169	0.0249173	11.3866	0
136:34_2:2	0.311753	0.00485701	0.0217212	14.3525	0
136:34_2:3	0.308494	0.00455239	0.0203589	15.1528	0
136:34_2:46	0.286584	0.0047347	0.0211742	13.5346	0
136:34_2:48	0.310437	0.00458949	0.0205248	15.125	0
136:34_2:5	0.31242	0.00471511	0.0210866	14.816	0
136:34_3:157	0.301256	0.00593705	0.0265513	11.3462	0
136:34_3:2	0.334405	0.00459306	0.0205408	16.28	0
136:34_3:3	0.324955	0.00405184	0.0181204	17.9331	0
136:34_3:46	0.31487	0.0044001	0.0196778	16.0013	0
136:34_3:48	0.328549	0.00384317	0.0171872	19.1159	0
136:34_3:5	0.33551	0.00405654	0.0181414	18.4942	0
136:34_7:157	0.188997	0.00517217	0.0231306	8.17084	0
136:34_7:2	0.200601	0.00482484	0.0215773	9.29682	0
136:34_7:3	0.201563	0.00448092	0.0200393	10.0584	0
136:34_7:46	0.195194	0.00459293	0.0205402	9.50303	0
136:34_7:48	0.21016	0.00449653	0.0201091	10.451	0
136:34_7:5	0.200899	0.0048777	0.0218137	9.20973	0
136:34_8:157	0.174275	0.00558866	0.0249932	6.97288	0
136:34_8:2	0.193254	0.00540896	0.0241896	7.98915	0
136:34_8:3	0.17404	0.00522773	0.0233791	7.44425	0
136:34_8:46	0.175857	0.0059519	0.0266177	6.60677	0
136:34_8:48	0.177225	0.0058348	0.026094	6.79177	0
136:34_8:5	0.187654	0.00547328	0.0244773	7.66647	0
136:34_9:157	0.102768	0.00559732	0.025032	4.10545	0
136:34_9:2	0.117422	0.00494888	0.0221321	5.3055	0
136:34_9:3	0.104544	0.00473645	0.0211821	4.9355	0
136:34_9:46	0.10208	0.00595167	0.0266167	3.83518	0
136:34_9:48	0.115561	0.00533875	0.0238756	4.84013	0
136:34_9:5	0.114359	0.00504319	0.0225538	5.07049	0
136:4_1:157	0.352894	0.00654513	0.0292707	12.0562	0
136:4_1:2	0.383075	0.00440839	0.0197149	19.4307	0
136:4_1:3	0.371637	0.004752	0.0212516	17.4875	0
136:4_1:46	0.354939	0.00413551	0.0184946	19.1916	0
136:4_1:48	0.382721	0.00422082	0.0188761	20.2754	0
136:4_1:5	0.384658	0.00432063	0.0193224	19.9073	0
136:4_2:2	0.0608545	0.00610392	0.0272975	2.2293	0.03
136:4_2:46	0.0662722	0.00650396	0.0290866	2.27844	0.02
136:4_2:48	0.0631815	0.00577432	0.0258236	2.44666	0.01
136:4_2:5	0.059462	0.00600554	0.0268576	2.21397	0.03
136:4_3:157	0.394277	0.00574482	0.0256916	15.3465	0
136:4_3:2	0.432342	0.00365585	0.0163494	26.4439	0
136:4_3:3	0.424319	0.00342441	0.0153144	27.7072	0
136:4_3:46	0.414357	0.00402993	0.0180224	22.9912	0
136:4_3:48	0.429388	0.00335705	0.0150132	28.6007	0
136:4_3:5	0.43121	0.00355494	0.0158982	27.1232	0
136:4_5:157	0.0856303	0.00500877	0.0223999	3.8228	0
136:4_5:2	0.104073	0.0051098	0.0228517	4.55426	0
136:4_5:3	0.085619	0.00489161	0.0218759	3.91384	0
136:4_5:46	0.0894797	0.00591342	0.0264456	3.38354	0
136:4_5:48	0.0929668	0.00561924	0.02513	3.69944	0
136:4_5:5	0.101553	0.0052201	0.023345	4.35009	0
136:4_6:157	0.12059	0.00577373	0.0258209	4.67023	0
136:4_6:2	0.135107	0.00563248	0.0251892	5.36368	0
136:4_6:3	0.132872	0.0059261	0.0265023	5.0136	0
136:4_6:46	0.12112	0.00570928	0.0255327	4.74372	0
136:4_6:48	0.126905	0.00532641	0.0238204	5.32758	0
136:4_6:5	0.131759	0.00560551	0.0250686	5.25595	0
136:4_9:2	0.0647193	0.00579853	0.0259318	2.49575	0.01
136:4_9:3	0.0658678	0.00515658	0.0230609	2.85625	0
136:4_9:48	0.0533417	0.005718	0.0255717	2.08597	0.04
136:4_9:5	0.0573918	0.00584928	0.0261588	2.19398	0.03
150:29_10:157	0.170305	0.00556001	0.0248651	6.84915	0
150:29_10:2	0.199421	0.00545985	0.0244172	8.16723	0
150:29_10:3	0.193961	0.0052032	0.0232694	8.33545	0
150:29_10:46	0.174159	0.00519316	0.0232245	7.49895	0
150:29_10:48	0.196375	0.00494609	0.0221196	8.8779	0
150:29_10:5	0.196895	0.00533778	0.0238713	8.24821	0
150:29_1:157	0.17402	0.00511135	0.0228586	7.61287	0
150:29_1:2	0.190061	0.0053205	0.023794	7.98777	0
150:29_1:3	0.1853	0.00447683	0.020021	9.2553	0
150:29_1:46	0.179526	0.00563409	0.0251964	7.12505	0
150:29_1:48	0.193752	0.00491983	0.0220022	8.80605	0
150:29_1:5	0.191404	0.0053351	0.0238593	8.0222	0
150:29_2:157	0.158278	0.00458114	0.0204875	7.72557	0
150:29_2:2	0.16729	0.00488158	0.0218311	7.66292	0
150:29_2:3	0.16901	0.00429799	0.0192212	8.79291	0
150:29_2:46	0.157199	0.00511227	0.0228628	6.87578	0
150:29_2:48	0.181521	0.00467672	0.0209149	8.67901	0
150:29_2:5	0.169352	0.00498616	0.0222988	7.59468	0
150:29_3:157	0.0929933	0.00402173	0.0179857	5.17039	0
150:29_3:2	0.124164	0.00394452	0.0176404	7.03859	0
150:29_3:3	0.110829	0.00403287	0.0180356	6.145	0
150:29_3:46	0.104183	0.0041789	0.0186886	5.57467	0
150:29_3:48	0.11463	0.00369541	0.0165264	6.9362	0
150:29_3:5	0.122133	0.00420685	0.0188136	6.49177	0
150:29_4:157	0.0592662	0.00568071	0.0254049	2.33286	0.02
150:29_4:2	0.0860123	0.00494506	0.022115	3.88932	0
150:29_4:3	0.078029	0.00436332	0.0195134	3.99875	0
150:29_4:46	0.071147	0.00527195	0.0235769	3.01766	0
150:29_4:48	0.0857435	0.00461668	0.0206464	4.15295	0
150:29_4:5	0.0840006	0.00466554	0.0208649	4.02592	0
150:29_5:157	0.070995	0.00767921	0.0343425	2.06727	0.04
150:29_5:2	0.0855216	0.0073085	0.0326846	2.61657	0.01
150:29_5:3	0.0808692	0.00657202	0.029391	2.7515	0.01
150:29_5:46	0.0656121	0.00649519	0.0290474	2.25879	0.02
150:29_5:48	0.0741669	0.00701838	0.0313871	2.36297	0.02
150:29_5:5	0.0818186	0.00735008	0.0328705	2.48912	0.01
150:29_6:157	0.191122	0.00446527	0.0199693	9.57079	0
150:29_6:2	0.209453	0.00408567	0.0182717	11.4632	0
150:29_6:3	0.208228	0.0033516	0.0149888	13.8923	0
150:29_6:46	0.191359	0.0044696	0.0199886	9.57339	0
150:29_6:48	0.204937	0.00396977	0.0177533	11.5436	0
150:29_6:5	0.207614	0.00411132	0.0183864	11.2917	0
150:29_7:157	0.107469	0.00567324	0.0253715	4.23582	0
150:29_7:2	0.129014	0.00557879	0.0249491	5.17108	0
150:29_7:3	0.118444	0.00507117	0.022679	5.22264	0
150:29_7:46	0.109146	0.00551611	0.0246688	4.42444	0
150:29_7:48	0.117853	0.00561916	0.0251297	4.68979	0
150:29_7:5	0.127728	0.00552604	0.0247132	5.1684	0
150:29_8:157	0.0909079	0.00518595	0.0231923	3.91975	0
150:29_8:2	0.100665	0.00519295	0.0232236	4.3346	0
150:29_8:3	0.0979952	0.00487252	0.0217906	4.49714	0
150:29_8:46	0.0866388	0.00513938	0.022984	3.76952	0
150:29_8:48	0.0959341	0.00513214	0.0229516	4.17983	0
150:29_8:5	0.105837	0.00531384	0.0237642	4.45364	0
150:29_9:157	0.341551	0.0057483	0.0257072	13.2862	0
150:29_9:2	0.370005	0.00433123	0.0193699	19.1021	0
150:29_9:3	0.364007	0.00329946	0.0147556	24.6691	0
150:29_9:46	0.357154	0.00465767	0.0208297	17.1464	0
150:29_9:48	0.371695	0.00385327	0.0172324	21.5696	0
150:29_9:5	0.37363	0.00388204	0.017361	21.5212	0
150:33_10:157	0.260086	0.00777363	0.0347647	7.48132	0
150:33_10:2	0.2802	0.00725821	0.0324597	8.63225	0
150:33_10:3	0.277024	0.00673415	0.030116	9.19854	0
150:33_10:46	0.255999	0.0071103	0.0317982	8.05074	0
150:33_10:48	0.27555	0.00726229	0.032478	8.4842	0
150:33_10:5	0.284054	0.00698467	0.0312364	9.09369	0
150:33_12:157	0.227691	0.00551579	0.0246674	9.23044	0
150:33_12:2	0.257045	0.00479279	0.021434	11.9924	0
150:33_12:3	0.242448	0.00416003	0.0186042	13.0319	0
150:33_12:46	0.239825	0.00483004	0.0216006	11.1027	0
150:33_12:48	0.246031	0.00463194	0.0207147	11.8772	0
150:33_12:5	0.255362	0.00473407	0.0211714	12.0616	0
150:33_1:157	0.0791283	0.00541218	0.024204	3.26922	0
150:33_1:2	0.0968374	0.00490608	0.0219407	4.41361	0
150:33_1:3	0.0854184	0.0045733	0.0204524	4.17645	0
150:33_1:46	0.0803916	0.00598763	0.0267775	3.00221	0
150:33_1:48	0.0951614	0.00500089	0.0223647	4.25499	0
150:33_1:5	0.0898762	0.00504767	0.0225739	3.98142	0
150:33_2:157	0.150774	0.00567125	0.0253626	5.94475	0
150:33_2:2	0.166353	0.00563254	0.0251895	6.60407	0
150:33_2:3	0.15255	0.00499837	0.0223534	6.82448	0
150:33_2:46	0.147366	0.00633416	0.0283272	5.20227	0
150:33_2:48	0.171992	0.00573922	0.0256666	6.70099	0
150:33_2:5	0.165682	0.00560574	0.0250696	6.60887	0
150:33_3:157	0.308749	0.00524338	0.0234491	13.1668	0
150:33_3:2	0.341492	0.00360574	0.0161254	21.1773	0
150:33_3:3	0.327012	0.00342966	0.0153379	21.3205	0
150:33_3:46	0.314001	0.00403753	0.0180564	17.39	0
150:33_3:48	0.339601	0.00309891	0.0138587	24.5045	0
150:33_3:5	0.340849	0.00371453	0.0166119	20.5184	0
150:33_4:157	0.179609	0.00549512	0.0245749	7.30864	0
150:33_4:2	0.19937	0.00625365	0.0279672	7.12871	0
150:33_4:3	0.189114	0.00546924	0.0244592	7.7318	0
150:33_4:46	0.175431	0.00551294	0.0246546	7.11555	0
150:33_4:48	0.193458	0.00586564	0.0262319	7.3749	0
150:33_4:5	0.196034	0.00634217	0.0283631	6.91158	0
150:33_5:157	0.234463	0.00505661	0.0226138	10.3681	0
150:33_5:2	0.260568	0.00434395	0.0194267	13.4129	0
150:33_5:3	0.245869	0.004024	0.0179959	13.6626	0
150:33_5:46	0.239951	0.00414639	0.0185432	12.9401	0
150:33_5:48	0.261056	0.00362334	0.0162041	16.1105	0
150:33_5:5	0.261226	0.00431618	0.0193025	13.5332	0
150:33_6:157	0.195486	0.00473296	0.0211664	9.23566	0
150:33_6:2	0.219729	0.00459331	0.0205419	10.6966	0
150:33_6:3	0.20283	0.00424645	0.0189907	10.6805	0
150:33_6:46	0.201823	0.00454966	0.0203467	9.91919	0
150:33_6:48	0.218073	0.00449643	0.0201086	10.8447	0
150:33_6:5	0.220614	0.00469193	0.0209829	10.514	0
150:33_7:157	0.163882	0.00527273	0.0235803	6.94993	0
150:33_7:2	0.178174	0.00560253	0.0250553	7.11123	0
150:33_7:3	0.175212	0.00492729	0.0220355	7.95137	0
150:33_7:46	0.158361	0.00563079	0.0251817	6.28872	0
150:33_7:48	0.173805	0.00561161	0.0250959	6.92562	0
150:33_7:5	0.180182	0.00551854	0.0246797	7.30085	0
150:33_8:157	0.0550545	0.00541772	0.0242288	2.27228	0.02
150:33_8:2	0.0798469	0.0049972	0.0223481	3.57286	0
150:33_8:3	0.0640837	0.00428456	0.0191611	3.34446	0
150:33_8:46	0.0606371	0.00525848	0.0235166	2.57848	0.01
150:33_8:48	0.0707856	0.00547673	0.0244927	2.89007	0
150:33_8:5	0.0766894	0.00498055	0.0222737	3.44305	0
150:33_9:157	0.359535	0.00579658	0.0259231	13.8693	0
150:33_9:2	0.387204	0.00500924	0.022402	17.2844	0
150:33_9:3	0.373804	0.00436467	0.0195194	19.1504	0
150:33_9:46	0.361535	0.00518856	0.0232039	15.5808	0
150:33_9:48	0.387227	0.00478729	0.0214094	18.0868	0
150:33_9:5	0.386647	0.00484385	0.0216624	17.8488	0
150:34_10:157	0.155186	0.00597684	0.0267292	5.80584	0
150:34_10:2	0.165165	0.00599205	0.0267972	6.1635	0
150:34_10:3	0.168821	0.00567765	0.0253912	6.64878	0
150:34_10:46	0.161114	0.00667801	0.029865	5.39476	0
150:34_10:48	0.180286	0.00614461	0.0274796	6.56073	0
150:34_10:5	0.167845	0.00595831	0.0266464	6.29898	0
150:34_2:157	0.280782	0.00556299	0.0248784	11.2862	0
150:34_2:2	0.310489	0.00508802	0.0227543	13.6453	0
150:34_2:3	0.304719	0.00417108	0.0186536	16.3356	0
150:34_2:46	0.284643	0.0048634	0.0217498	13.0872	0
150:34_2:48	0.311169	0.00449431	0.0200991	15.4817	0
150:34_2:5	0.311642	0.00493119	0.022053	14.1315	0
150:34_3:157	0.300678	0.00578681	0.0258794	11.6184	0
150:34_3:2	0.335856	0.00488138	0.0218302	15.3849	0
150:34_3:3	0.324107	0.00379545	0.0169738	19.0946	0
150:34_3:46	0.315119	0.00461363	0.0206328	15.2727	0
150:34_3:48	0.331213	0.00371688	0.0166224	19.9257	0
150:34_3:5	0.337549	0.00437142	0.0195496	17.2663	0
150:34_7:157	0.187363	0.00523009	0.0233897	8.01053	0
150:34_7:2	0.201201	0.00510512	0.0228308	8.81271	0
150:34_7:3	0.199479	0.00426912	0.0190921	10.4482	0
150:34_7:46	0.195133	0.00471766	0.021098	9.24889	0
150:34_7:48	0.213938	0.00468807	0.0209657	10.2042	0
150:34_7:5	0.202174	0.00504476	0.0225609	8.96127	0
150:34_8:157	0.17437	0.00403695	0.0180538	9.65836	0
150:34_8:2	0.195617	0.00350627	0.0156805	12.4752	0
150:34_8:3	0.173822	0.00335947	0.015024	11.5696	0
150:34_8:46	0.177695	0.00428832	0.0191779	9.26558	0
150:34_8:48	0.182817	0.00413759	0.0185039	9.87993	0
150:34_8:5	0.190733	0.00380771	0.0170286	11.2007	0
150:34_9:157	0.101816	0.00556051	0.0248674	4.09434	0
150:34_9:2	0.118532	0.00559662	0.0250289	4.7358	0
150:34_9:3	0.103317	0.00500727	0.0223932	4.61375	0
150:34_9:46	0.102744	0.00633889	0.0283484	3.62435	0
150:34_9:48	0.119576	0.00570905	0.0255316	4.68346	0
150:34_9:5	0.116141	0.00565191	0.0252761	4.59488	0
150:4_1:157	0.351618	0.00613379	0.0274311	12.8182	0
150:4_1:2	0.383258	0.00432316	0.0193338	19.8232	0
150:4_1:3	0.370065	0.00412499	0.0184475	20.0604	0
150:4_1:46	0.354622	0.00404977	0.0181111	19.5803	0
150:4_1:48	0.384487	0.00384044	0.017175	22.3864	0
150:4_1:5	0.385172	0.00428804	0.0191767	20.0854	0
150:4_2:2	0.063207	0.00632409	0.0282822	2.23487	0.03
150:4_2:46	0.0677909	0.00645663	0.0288749	2.34774	0.02
150:4_2:48	0.0683432	0.00559901	0.0250395	2.72941	0.01
150:4_2:5	0.0623983	0.00608868	0.0272294	2.29158	0.02
150:4_3:157	0.394502	0.00563651	0.0252072	15.6503	0
150:4_3:2	0.434062	0.00374338	0.0167409	25.9282	0
150:4_3:3	0.423752	0.00302716	0.0135379	31.3012	0
150:4_3:46	0.414985	0.00419096	0.0187425	22.1414	0
150:4_3:48	0.432018	0.00317715	0.0142087	30.4052	0
150:4_3:5	0.433271	0.00369339	0.0165174	26.2313	0
150:4_5:157	0.0856225	0.00463248	0.0207171	4.13294	0
150:4_5:2	0.106364	0.00439686	0.0196633	5.40924	0
150:4_5:3	0.0854022	0.00398456	0.0178195	4.79263	0
150:4_5:46	0.0912303	0.0053796	0.0240583	3.79205	0
150:4_5:48	0.0983043	0.0052225	0.0233557	4.209	0
150:4_5:5	0.104476	0.00473494	0.0211753	4.93388	0
150:4_6:157	0.120046	0.00587419	0.0262702	4.56966	0
150:4_6:2	0.136967	0.00567652	0.0253861	5.39536	0
150:4_6:3	0.132207	0.00517155	0.0231279	5.71635	0
150:4_6:46	0.122442	0.00600257	0.0268443	4.56117	0
150:4_6:48	0.131862	0.00558957	0.0249973	5.27506	0
150:4_6:5	0.134251	0.00565088	0.0252715	5.31236	0
150:4_9:2	0.0670997	0.00561874	0.0251278	2.67034	0.01
150:4_9:3	0.0653304	0.00479073	0.0214248	3.04929	0
150:4_9:46	0.0531921	0.00572745	0.025614	2.07668	0.04
150:4_9:48	0.0589532	0.0056075	0.0250775	2.35084	0.02
150:4_9:5	0.0604973	0.00569623	0.0254743	2.37483	0.02
153:29_10:157	0.132631	0.00527756	0.023602	5.61948	0
153:29_10:2	0.156933	0.00575106	0.0257195	6.10171	0
153:29_10:3	0.159407	0.00541104	0.0241989	6.58735	0
153:29_10:46	0.138363	0.00592016	0.0264758	5.22601	0
153:29_10:48	0.158135	0.00563409	0.0251964	6.2761	0
153:29_10:5	0.156371	0.00557851	0.0249479	6.26791	0
153:29_1:157	0.129259	0.00464338	0.0207658	6.2246	0
153:29_1:2	0.139718	0.00440036	0.019679	7.09986	0
153:29_1:3	0.143849	0.00433208	0.0193736	7.42497	0
153:29_1:46	0.137165	0.0053287	0.0238307	5.7558	0
153:29_1:48	0.148119	0.00436873	0.0195375	7.58125	0
153:29_1:5	0.143145	0.00460053	0.0205742	6.95752	0
153:29_2:157	0.110767	0.00429322	0.0191999	5.76913	0
153:29_2:2	0.113924	0.00451757	0.0202032	5.63891	0
153:29_2:3	0.124968	0.00444745	0.0198896	6.28306	0
153:29_2:46	0.111892	0.00527728	0.0236007	4.74103	0
153:29_2:48	0.133236	0.00450328	0.0201393	6.61573	0
153:29_2:5	0.118049	0.00472832	0.0211457	5.58265	0
153:29_3:157	0.0485643	0.00493259	0.0220592	2.20154	0.03
153:29_3:2	0.0741787	0.0052319	0.0233978	3.17033	0
153:29_3:3	0.069671	0.00519885	0.02325	2.9966	0
153:29_3:46	0.0617432	0.00511948	0.022895	2.6968	0.01
153:29_3:48	0.0696284	0.00520261	0.0232668	2.99261	0
153:29_3:5	0.0742859	0.0053287	0.0238307	3.11724	0
153:29_4:48	0.0469557	0.00511654	0.0228819	2.05209	0.04
153:29_6:157	0.141659	0.00464681	0.0207812	6.81671	0
153:29_6:2	0.153955	0.00449908	0.0201205	7.65163	0
153:29_6:3	0.16244	0.00428257	0.0191522	8.48154	0
153:29_6:46	0.144134	0.00526114	0.0235285	6.12592	0
153:29_6:48	0.15456	0.004667	0.0208714	7.40534	0
153:29_6:5	0.154319	0.00458727	0.0205149	7.5223	0
153:29_7:157	0.0638224	0.00480512	0.0214892	2.96998	0
153:29_7:2	0.0801851	0.00476157	0.0212944	3.76555	0
153:29_7:3	0.0782034	0.00496359	0.0221978	3.52302	0
153:29_7:46	0.0679208	0.00465197	0.0208042	3.26476	0
153:29_7:48	0.0739884	0.00510724	0.0228403	3.23939	0
153:29_7:5	0.0810295	0.00485705	0.0217214	3.7304	0
153:29_8:3	0.0554525	0.0053144	0.0237667	2.3332	0.02
153:29_8:5	0.0562706	0.00580245	0.0259493	2.16848	0.03
153:29_9:157	0.315045	0.00599281	0.0268007	11.7551	0
153:29_9:2	0.340345	0.00459052	0.0205294	16.5784	0
153:29_9:3	0.340078	0.0040195	0.0179757	18.9187	0
153:29_9:46	0.33217	0.00533963	0.0238796	13.9102	0
153:29_9:48	0.345344	0.00437639	0.0195718	17.645	0
153:29_9:5	0.345287	0.0041313	0.0184757	18.6887	0
153:33_10:157	0.223401	0.00748133	0.0334575	6.67716	0
153:33_10:2	0.23927	0.00683997	0.0305893	7.82204	0
153:33_10:3	0.243398	0.00669129	0.0299244	8.13378	0
153:33_10:46	0.221177	0.00705186	0.0315369	7.0133	0
153:33_10:48	0.238632	0.00689387	0.0308303	7.74018	0
153:33_10:5	0.24472	0.0067	0.0299633	8.16731	0
153:33_12:157	0.194092	0.00514344	0.0230022	8.43798	0
153:33_12:2	0.219019	0.00434577	0.0194349	11.2693	0
153:33_12:3	0.211525	0.00394684	0.0176508	11.9839	0
153:33_12:46	0.207921	0.00486444	0.0217544	9.55763	0
153:33_12:48	0.211932	0.00416294	0.0186172	11.3836	0
153:33_12:5	0.219041	0.00426687	0.019082	11.4789	0
153:33_2:157	0.109684	0.00580812	0.0259747	4.22274	0
153:33_2:2	0.120147	0.00573406	0.0256435	4.68528	0
153:33_2:3	0.11464	0.00544284	0.0243411	4.70971	0
153:33_2:46	0.108282	0.00702903	0.0314348	3.44465	0
153:33_2:48	0.130601	0.00609849	0.0272733	4.78862	0
153:33_2:5	0.121455	0.00579753	0.0259273	4.68445	0
153:33_3:157	0.276364	0.00544246	0.0243394	11.3546	0
153:33_3:2	0.305208	0.00375549	0.0167951	18.1725	0
153:33_3:3	0.29756	0.0038777	0.0173416	17.1587	0
153:33_3:46	0.28332	0.00497338	0.0222417	12.7383	0
153:33_3:48	0.306905	0.00397069	0.0177575	17.2831	0
153:33_3:5	0.306057	0.00387396	0.0173249	17.6657	0
153:33_4:157	0.134523	0.00537326	0.02403	5.59814	0
153:33_4:2	0.148984	0.00564221	0.0252327	5.90442	0
153:33_4:3	0.147193	0.00540921	0.0241907	6.08469	0
153:33_4:46	0.132668	0.0057613	0.0257653	5.14908	0
153:33_4:48	0.147719	0.00585453	0.0261822	5.64195	0
153:33_4:5	0.147652	0.00555484	0.024842	5.94365	0
153:33_5:157	0.201429	0.00506357	0.022645	8.89508	0
153:33_5:2	0.223222	0.00412577	0.018451	12.0981	0
153:33_5:3	0.215749	0.0041619	0.0186126	11.5916	0
153:33_5:46	0.20859	0.00472119	0.0211138	9.8793	0
153:33_5:48	0.228	0.00394179	0.0176282	12.9338	0
153:33_5:5	0.225666	0.00421814	0.0188641	11.9627	0
153:33_6:157	0.151859	0.00471742	0.0210969	7.19815	0
153:33_6:2	0.170938	0.0049596	0.02218	7.70682	0
153:33_6:3	0.162346	0.00454961	0.0203465	7.97906	0
153:33_6:46	0.160721	0.00479558	0.0214465	7.49404	0
153:33_6:48	0.173921	0.00479106	0.0214263	8.11716	0
153:33_6:5	0.173744	0.00495502	0.0221595	7.84058	0
153:33_7:157	0.119346	0.00519194	0.023219	5.14003	0
153:33_7:2	0.12745	0.00511474	0.0228738	5.57188	0
153:33_7:3	0.133791	0.0052404	0.0234358	5.70886	0
153:33_7:46	0.115638	0.00551114	0.0246466	4.69183	0
153:33_7:48	0.128449	0.0050062	0.0223884	5.73727	0
153:33_7:5	0.131932	0.00501482	0.0224269	5.88275	0
153:33_9:157	0.334105	0.0055534	0.0248355	13.4527	0
153:33_9:2	0.358281	0.00460185	0.0205801	17.4091	0
153:33_9:3	0.350742	0.00437516	0.0195663	17.9258	0
153:33_9:46	0.337215	0.00529172	0.0236653	14.2493	0
153:33_9:48	0.361103	0.00467141	0.0208912	17.285	0
153:33_9:5	0.358775	0.00452873	0.0202531	17.7146	0
153:34_10:157	0.107495	0.00578335	0.0258639	4.15616	0
153:34_10:2	0.111716	0.00572137	0.0255868	4.36618	0
153:34_10:3	0.124726	0.00605393	0.027074	4.60686	0
153:34_10:46	0.115685	0.00677839	0.0303139	3.81624	0
153:34_10:48	0.131967	0.00603023	0.026968	4.89344	0
153:34_10:5	0.11658	0.00582806	0.0260639	4.47284	0
153:34_2:157	0.251385	0.00560609	0.0250712	10.0268	0
153:34_2:2	0.277192	0.00520722	0.0232874	11.9031	0
153:34_2:3	0.27826	0.00470828	0.0210561	13.2152	0
153:34_2:46	0.256955	0.00541032	0.0241957	10.6199	0
153:34_2:48	0.281229	0.00494549	0.0221169	12.7156	0
153:34_2:5	0.279847	0.00505594	0.0226108	12.3767	0
153:34_3:157	0.273439	0.00600058	0.0268354	10.1895	0
153:34_3:2	0.305075	0.0048812	0.0218294	13.9754	0
153:34_3:3	0.29933	0.004091	0.0182955	16.3608	0
153:34_3:46	0.289417	0.00507506	0.0226964	12.7517	0
153:34_3:48	0.303921	0.00418302	0.018707	16.2464	0
153:34_3:5	0.308194	0.00436649	0.0195275	15.7825	0
153:34_7:157	0.143757	0.00470838	0.0210565	6.8272	0
153:34_7:2	0.15224	0.00431867	0.0193137	7.8825	0
153:34_7:3	0.159316	0.00426485	0.019073	8.35296	0
153:34_7:46	0.15381	0.00459537	0.0205511	7.48429	0
153:34_7:48	0.169661	0.0042006	0.0187857	9.03143	0
153:34_7:5	0.155417	0.00447135	0.0199965	7.77223	0
153:34_8:157	0.129556	0.00541487	0.0242161	5.34999	0
153:34_8:2	0.145539	0.00586281	0.0262193	5.55086	0
153:34_8:3	0.13251	0.00543182	0.0242918	5.45492	0
153:34_8:46	0.135032	0.00637215	0.0284971	4.73844	0
153:34_8:48	0.137627	0.00612832	0.0274067	5.02167	0
153:34_8:5	0.142831	0.00586273	0.0262189	5.44761	0
153:34_9:157	0.0608833	0.0057477	0.0257045	2.36859	0.02
153:34_9:2	0.0722942	0.00557792	0.0249452	2.89812	0
153:34_9:3	0.0653206	0.00536032	0.0239721	2.72486	0.01
153:34_9:46	0.063687	0.00695566	0.0311066	2.04738	0.04
153:34_9:48	0.0782264	0.00602385	0.0269395	2.90378	0
153:34_9:5	0.0719574	0.00570455	0.0255115	2.82058	0
153:4_1:157	0.330897	0.0061479	0.0274943	12.0351	0
153:4_1:2	0.359544	0.00383913	0.0171691	20.9413	0
153:4_1:3	0.351643	0.00394338	0.0176353	19.9397	0
153:4_1:46	0.335265	0.00423887	0.0189568	17.6857	0
153:4_1:48	0.363969	0.00378437	0.0169242	21.5058	0
153:4_1:5	0.362844	0.00380812	0.0170304	21.3056	0
153:4_3:157	0.376838	0.00582598	0.0260546	14.4634	0
153:4_3:2	0.413903	0.00377717	0.016892	24.5029	0
153:4_3:3	0.408776	0.00328505	0.0146912	27.8246	0
153:4_3:46	0.398868	0.00471494	0.0210859	18.9164	0
153:4_3:48	0.414624	0.0034757	0.0155438	26.6745	0
153:4_3:5	0.414272	0.00378731	0.0169374	24.459	0
153:4_5:2	0.0574093	0.00590342	0.0264009	2.17452	0.03
153:4_5:5	0.0577693	0.00604757	0.0270455	2.136	0.03
153:4_6:157	0.077991	0.00553693	0.0247619	3.14964	0
153:4_6:2	0.0894328	0.00586192	0.0262153	3.41147	0
153:4_6:3	0.0928529	0.00573801	0.0256612	3.61842	0
153:4_6:46	0.0820632	0.00633015	0.0283093	2.89881	0
153:4_6:48	0.0890218	0.00589073	0.0263442	3.37919	0
153:4_6:5	0.088805	0.00587054	0.0262539	3.38255	0
162:29_10:157	0.137378	0.00665224	0.0297497	4.61778	0
162:29_10:2	0.16219	0.00669524	0.029942	5.41682	0
162:29_10:3	0.167141	0.0063772	0.0285197	5.86056	0
162:29_10:46	0.14361	0.006527	0.0291896	4.9199	0
162:29_10:48	0.163671	0.00634285	0.0283661	5.76996	0
162:29_10:5	0.16161	0.00645014	0.0288459	5.60253	0
162:29_1:157	0.135476	0.00561803	0.0251246	5.39216	0
162:29_1:2	0.146469	0.00470245	0.02103	6.96476	0
162:29_1:3	0.153466	0.00496211	0.0221912	6.91559	0
162:29_1:46	0.143978	0.00524687	0.0234647	6.13595	0
162:29_1:48	0.155363	0.00438515	0.019611	7.92222	0
162:29_1:5	0.149858	0.00486158	0.0217416	6.89269	0
162:29_2:157	0.11792	0.00624674	0.0279363	4.22102	0
162:29_2:2	0.121479	0.00605278	0.0270688	4.48779	0
162:29_2:3	0.135581	0.00602712	0.0269541	5.03006	0
162:29_2:46	0.119662	0.00626792	0.028031	4.26893	0
162:29_2:48	0.141632	0.00563965	0.0252213	5.61556	0
162:29_2:5	0.125645	0.00627581	0.0280663	4.47673	0
162:29_3:2	0.0804864	0.00672644	0.0300816	2.67561	0.01
162:29_3:3	0.0786634	0.00690333	0.0308726	2.548	0.01
162:29_3:46	0.0681114	0.00583668	0.0261024	2.60939	0.01
162:29_3:48	0.0763087	0.00628547	0.0281095	2.71469	0.01
162:29_3:5	0.080627	0.00671391	0.0300255	2.68528	0.01
162:29_4:3	0.0502557	0.00544419	0.0243472	2.06413	0.04
162:29_4:48	0.0528515	0.00526475	0.0235447	2.24473	0.02
162:29_6:157	0.149809	0.00634851	0.0283914	5.27657	0
162:29_6:2	0.162672	0.0056693	0.0253539	6.41607	0
162:29_6:3	0.174327	0.00599808	0.0268242	6.49887	0
162:29_6:46	0.153018	0.0056651	0.0253351	6.03976	0
162:29_6:48	0.163854	0.00534606	0.0239083	6.85344	0
162:29_6:5	0.163144	0.00584858	0.0261556	6.23743	0
162:29_7:157	0.0698691	0.00588085	0.0263	2.65662	0.01
162:29_7:2	0.0868705	0.00544572	0.024354	3.56699	0
162:29_7:3	0.0875726	0.00558255	0.0249659	3.50768	0
162:29_7:46	0.0745645	0.00498121	0.0222767	3.3472	0
162:29_7:48	0.0809457	0.00557535	0.0249337	3.24643	0
162:29_7:5	0.0877404	0.00556836	0.0249025	3.52336	0
162:29_8:3	0.0647597	0.00662039	0.0296073	2.18729	0.03
162:29_8:48	0.0559606	0.00614478	0.0274803	2.03639	0.04
162:29_8:5	0.0628093	0.0067366	0.030127	2.08482	0.04
162:29_9:157	0.318497	0.00651229	0.0291238	10.936	0
162:29_9:2	0.344181	0.00487316	0.0217935	15.7929	0
162:29_9:3	0.345778	0.00457974	0.0204812	16.8827	0
162:29_9:46	0.336234	0.00538206	0.0240693	13.9694	0
162:29_9:48	0.349518	0.00444852	0.0198944	17.5687	0
162:29_9:5	0.349033	0.00448474	0.0200563	17.4026	0
162:33_10:157	0.230958	0.00827248	0.0369957	6.24284	0
162:33_10:2	0.247233	0.00734517	0.0328486	7.52643	0
162:33_10:3	0.253829	0.00711959	0.0318398	7.97207	0
162:33_10:46	0.229064	0.00732743	0.0327693	6.99022	0
162:33_10:48	0.247157	0.00706292	0.0315863	7.82481	0
162:33_10:5	0.252641	0.00715535	0.0319997	7.89511	0
162:33_12:157	0.201597	0.00622579	0.0278426	7.2406	0
162:33_12:2	0.227523	0.00526453	0.0235437	9.66384	0
162:33_12:3	0.222066	0.0051861	0.023193	9.57472	0
162:33_12:46	0.216319	0.00520823	0.0232919	9.28731	0
162:33_12:48	0.22068	0.00476396	0.0213051	10.3581	0
162:33_12:5	0.227532	0.00530724	0.0237347	9.58648	0
162:33_1:48	0.0597335	0.00636281	0.0284554	2.0992	0.04
162:33_2:157	0.115552	0.00609594	0.0272619	4.23858	0
162:33_2:2	0.12646	0.00566133	0.0253183	4.99482	0
162:33_2:3	0.123497	0.00552862	0.0247248	4.99488	0
162:33_2:46	0.114689	0.0065531	0.0293063	3.91346	0
162:33_2:48	0.137398	0.00567531	0.0253807	5.41349	0
162:33_2:5	0.127821	0.00573434	0.0256447	4.98429	0
162:33_3:157	0.281095	0.00655574	0.0293182	9.58773	0
162:33_3:2	0.310199	0.00504565	0.0225649	13.747	0
162:33_3:3	0.304605	0.00540279	0.024162	12.6068	0
162:33_3:46	0.288453	0.0053623	0.0239809	12.0284	0
162:33_3:48	0.312239	0.00462455	0.0206816	15.0974	0
162:33_3:5	0.311036	0.00521434	0.0233192	13.3382	0
162:33_4:157	0.141623	0.0064206	0.0287138	4.93222	0
162:33_4:2	0.15662	0.00633206	0.0283178	5.5308	0
162:33_4:3	0.157693	0.0063812	0.0285376	5.5258	0
162:33_4:46	0.140379	0.00618086	0.0276417	5.07854	0
162:33_4:48	0.155731	0.00621953	0.0278146	5.59889	0
162:33_4:5	0.15531	0.00625442	0.0279706	5.55262	0
162:33_5:157	0.205374	0.00629893	0.0281697	7.2906	0
162:33_5:2	0.227497	0.00523389	0.0234067	9.71933	0
162:33_5:3	0.222083	0.00565899	0.0253078	8.77528	0
162:33_5:46	0.213053	0.0054424	0.0243392	8.75352	0
162:33_5:48	0.232593	0.0046174	0.0206496	11.2638	0
162:33_5:5	0.229858	0.00532191	0.0238003	9.65778	0
162:33_6:157	0.157709	0.00621025	0.0277731	5.67847	0
162:33_6:2	0.1772	0.00602556	0.0269471	6.57585	0
162:33_6:3	0.171384	0.00586742	0.0262399	6.53143	0
162:33_6:46	0.16709	0.005293	0.023671	7.05883	0
162:33_6:48	0.180794	0.00549473	0.0245732	7.35737	0
162:33_6:5	0.180054	0.00609966	0.0272785	6.60057	0
162:33_7:157	0.125538	0.00626056	0.0279981	4.48379	0
162:33_7:2	0.134199	0.00568006	0.025402	5.28301	0
162:33_7:3	0.143424	0.00586369	0.0262232	5.46934	0
162:33_7:46	0.122443	0.00580571	0.0259639	4.7159	0
162:33_7:48	0.135622	0.0054572	0.0244054	5.55705	0
162:33_7:5	0.138749	0.00569359	0.0254625	5.44914	0
162:33_9:157	0.338122	0.00635014	0.0283987	11.9063	0
162:33_9:2	0.362665	0.00512815	0.0229338	15.8136	0
162:33_9:3	0.357067	0.00495566	0.0221624	16.1114	0
162:33_9:46	0.341759	0.00556369	0.0248816	13.7355	0
162:33_9:48	0.365725	0.00487227	0.0217895	16.7845	0
162:33_9:5	0.363227	0.00507594	0.0227003	16.001	0
162:34_10:157	0.114864	0.00743099	0.0332324	3.45639	0
162:34_10:2	0.119594	0.00679993	0.0304102	3.93271	0
162:34_10:3	0.135613	0.00713205	0.0318955	4.2518	0
162:34_10:46	0.123821	0.00738873	0.0330434	3.74723	0
162:34_10:48	0.140667	0.00660618	0.0295438	4.7613	0
162:34_10:5	0.124519	0.00700035	0.0313065	3.9774	0
162:34_2:157	0.255955	0.00621451	0.0277921	9.20961	0
162:34_2:2	0.282078	0.00578157	0.025856	10.9096	0
162:34_2:3	0.285003	0.00538078	0.0240636	11.8437	0
162:34_2:46	0.262008	0.00532521	0.0238151	11.0018	0
162:34_2:48	0.286445	0.00511164	0.02286	12.5304	0
162:34_2:5	0.284736	0.00568464	0.0254225	11.2001	0
162:34_3:157	0.276132	0.00666385	0.0298016	9.26568	0
162:34_3:2	0.308143	0.0053928	0.0241173	12.7768	0
162:34_3:3	0.304163	0.00491541	0.0219824	13.8367	0
162:34_3:46	0.292575	0.00527714	0.0236001	12.3972	0
162:34_3:48	0.307183	0.00451051	0.0201716	15.2285	0
162:34_3:5	0.311123	0.00498647	0.0223002	13.9516	0
162:34_7:157	0.150091	0.00616384	0.0275655	5.44488	0
162:34_7:2	0.159086	0.00506421	0.0226479	7.02434	0
162:34_7:3	0.169079	0.00547147	0.0244692	6.90987	0
162:34_7:46	0.160872	0.0049645	0.0222019	7.24584	0
162:34_7:48	0.17721	0.00475097	0.021247	8.3405	0
162:34_7:5	0.162171	0.00523585	0.0234154	6.92582	0
162:34_8:157	0.136022	0.00680075	0.0304139	4.47237	0
162:34_8:2	0.152414	0.00695185	0.0310896	4.9024	0
162:34_8:3	0.142116	0.00688385	0.0307855	4.61632	0
162:34_8:46	0.142028	0.00696406	0.0311442	4.56034	0
162:34_8:48	0.145001	0.00687161	0.0307308	4.71844	0
162:34_8:5	0.149705	0.00686755	0.0307126	4.8744	0
162:34_9:157	0.0664537	0.00608211	0.0272	2.44315	0.01
162:34_9:2	0.0784214	0.00546877	0.0244571	3.20649	0
162:34_9:3	0.0739	0.00547786	0.0244977	3.01661	0
162:34_9:46	0.0697876	0.00654738	0.0292808	2.38339	0.02
162:34_9:48	0.0847418	0.00560655	0.0250733	3.37977	0
162:34_9:5	0.0781003	0.00567368	0.0253735	3.07803	0
162:4_1:157	0.331627	0.00667817	0.0298657	11.1039	0
162:4_1:2	0.360062	0.00450706	0.0201562	17.8636	0
162:4_1:3	0.354118	0.00497091	0.0222306	15.9293	0
162:4_1:46	0.336339	0.00443191	0.0198201	16.9696	0
162:4_1:48	0.36472	0.00398238	0.0178098	20.4787	0
162:4_1:5	0.363472	0.00448594	0.0200617	18.1177	0
162:4_3:157	0.379674	0.00621847	0.0278098	13.6525	0
162:4_3:2	0.416999	0.00433805	0.0194004	21.4944	0
162:4_3:3	0.413197	0.00397621	0.0177821	23.2366	0
162:4_3:46	0.401972	0.00472092	0.0211126	19.0394	0
162:4_3:48	0.418018	0.00355973	0.0159196	26.2581	0
162:4_3:5	0.417379	0.0043196	0.0193178	21.6059	0
162:4_5:2	0.063224	0.0064672	0.0289222	2.186	0.03
162:4_5:5	0.063615	0.0065029	0.0290819	2.18745	0.03
162:4_6:157	0.0836517	0.00625633	0.0279792	2.98979	0
162:4_6:2	0.0955676	0.00622792	0.0278521	3.43125	0
162:4_6:3	0.101714	0.00647004	0.0289349	3.51528	0
162:4_6:46	0.0882856	0.00578641	0.0258776	3.41166	0
162:4_6:48	0.0954767	0.00556415	0.0248836	3.83693	0
162:4_6:5	0.0949866	0.00622157	0.0278237	3.41388	0
164:29_10:157	0.168389	0.00550516	0.0246198	6.83955	0
164:29_10:2	0.193852	0.00579828	0.0259307	7.47579	0
164:29_10:3	0.190772	0.00601959	0.0269204	7.08652	0
164:29_10:46	0.174111	0.005419	0.0242345	7.18444	0
164:29_10:48	0.193085	0.00536516	0.0239937	8.04731	0
164:29_10:5	0.19211	0.00575887	0.0257544	7.45929	0
164:29_1:157	0.171383	0.00498559	0.0222962	7.68663	0
164:29_1:2	0.183691	0.00501226	0.0224155	8.1948	0
164:29_1:3	0.181385	0.00478461	0.0213974	8.47696	0
164:29_1:46	0.179453	0.00536441	0.0239904	7.48022	0
164:29_1:48	0.189794	0.00472439	0.0211281	8.98299	0
164:29_1:5	0.185819	0.00508645	0.0227473	8.16882	0
164:29_2:157	0.155742	0.00487246	0.0217903	7.14731	0
164:29_2:2	0.160863	0.00529165	0.023665	6.79749	0
164:29_2:3	0.165154	0.00539633	0.0241331	6.84345	0
164:29_2:46	0.157239	0.00558573	0.0249801	6.29454	0
164:29_2:48	0.177702	0.00537012	0.0240159	7.39934	0
164:29_2:5	0.163733	0.00543468	0.0243046	6.73671	0
164:29_3:157	0.0916647	0.00441636	0.0197505	4.64112	0
164:29_3:2	0.118817	0.00391927	0.0175275	6.77889	0
164:29_3:3	0.107894	0.00448539	0.0200593	5.37876	0
164:29_3:46	0.105196	0.0041016	0.0183429	5.73496	0
164:29_3:48	0.112027	0.00398223	0.0178091	6.29045	0
164:29_3:5	0.117723	0.00424568	0.0189872	6.20012	0
164:29_4:157	0.0585604	0.00478409	0.0213951	2.73709	0.01
164:29_4:2	0.0819359	0.00423817	0.0189537	4.32296	0
164:29_4:3	0.0760919	0.00425904	0.019047	3.99495	0
164:29_4:46	0.0726954	0.00438455	0.0196083	3.70738	0
164:29_4:48	0.0840541	0.00377152	0.0168668	4.98341	0
164:29_4:5	0.0808043	0.00391871	0.017525	4.6108	0
164:29_5:2	0.0809859	0.00762806	0.0341137	2.374	0.02
164:29_5:3	0.0785741	0.00750267	0.033553	2.34179	0.02
164:29_5:46	0.0673173	0.00694814	0.031073	2.16642	0.03
164:29_5:48	0.0723156	0.00724789	0.0324135	2.23103	0.03
164:29_5:5	0.0783173	0.00751295	0.0335989	2.33094	0.02
164:29_6:157	0.187503	0.00494256	0.0221038	8.48283	0
164:29_6:2	0.201596	0.00412453	0.0184455	10.9293	0
164:29_6:3	0.202962	0.00429819	0.0192221	10.5588	0
164:29_6:46	0.19031	0.0048692	0.0217757	8.73953	0
164:29_6:48	0.19988	0.00428122	0.0191462	10.4397	0
164:29_6:5	0.200771	0.00423342	0.0189324	10.6046	0
164:29_7:157	0.106782	0.00518309	0.0231795	4.60674	0
164:29_7:2	0.125048	0.00494272	0.0221045	5.6571	0
164:29_7:3	0.116701	0.00521102	0.0233044	5.00767	0
164:29_7:46	0.111396	0.00515513	0.0230544	4.83186	0
164:29_7:48	0.116474	0.005083	0.0227319	5.12383	0
164:29_7:5	0.124782	0.00482325	0.0215702	5.78493	0
164:29_8:157	0.0899113	0.00603938	0.0270089	3.32895	0
164:29_8:2	0.0960765	0.00578201	0.025858	3.71555	0
164:29_8:3	0.0958884	0.00567739	0.0253901	3.77661	0
164:29_8:46	0.0885075	0.00608519	0.0272138	3.2523	0
164:29_8:48	0.0939804	0.00568954	0.0254444	3.69356	0
164:29_8:5	0.102276	0.00601619	0.0269052	3.80133	0
164:29_9:157	0.34012	0.00551734	0.0246743	13.7844	0
164:29_9:2	0.366318	0.00410659	0.0183652	19.9463	0
164:29_9:3	0.361989	0.0033963	0.0151887	23.8327	0
164:29_9:46	0.357504	0.00432545	0.019344	18.4814	0
164:29_9:48	0.369953	0.00349088	0.0156117	23.6972	0
164:29_9:5	0.370413	0.00355943	0.0159182	23.2697	0
164:33_10:157	0.257177	0.00777956	0.0347913	7.39199	0
164:33_10:2	0.274149	0.00722487	0.0323106	8.48481	0
164:33_10:3	0.273152	0.00723667	0.0323634	8.44016	0
164:33_10:46	0.255257	0.00709352	0.0317232	8.0464	0
164:33_10:48	0.27195	0.00716808	0.0320566	8.48341	0
164:33_10:5	0.278546	0.00700477	0.0313263	8.89177	0
164:33_12:157	0.228876	0.00479978	0.0214653	10.6626	0
164:33_12:2	0.255404	0.00406123	0.0181624	14.0623	0
164:33_12:3	0.242726	0.00362286	0.0162019	14.9814	0
164:33_12:46	0.243245	0.00398862	0.0178377	13.6366	0
164:33_12:48	0.246381	0.00367202	0.0164218	15.0033	0
164:33_12:5	0.254431	0.00394742	0.0176534	14.4126	0
164:33_1:157	0.0786703	0.00506997	0.0226736	3.46969	0
164:33_1:2	0.092865	0.00461227	0.0206267	4.50218	0
164:33_1:3	0.0837491	0.00437244	0.0195541	4.28294	0
164:33_1:46	0.0822569	0.00539607	0.024132	3.40863	0
164:33_1:48	0.0937829	0.00470945	0.0210613	4.45286	0
164:33_1:5	0.0868923	0.00459862	0.0205656	4.22512	0
164:33_2:157	0.150357	0.00571731	0.0255686	5.88052	0
164:33_2:2	0.162421	0.00534447	0.0239012	6.79551	0
164:33_2:3	0.150941	0.00501881	0.0224448	6.72497	0
164:33_2:46	0.149353	0.00605282	0.027069	5.51749	0
164:33_2:48	0.170393	0.00556086	0.0248689	6.85162	0
164:33_2:5	0.162695	0.00525856	0.023517	6.91817	0
164:33_3:157	0.306446	0.00567516	0.0253801	12.0743	0
164:33_3:2	0.336118	0.00381448	0.0170589	19.7034	0
164:33_3:3	0.32355	0.00437689	0.0195741	16.5296	0
164:33_3:46	0.313333	0.00425023	0.0190076	16.4846	0
164:33_3:48	0.336196	0.00381608	0.017066	19.6997	0
164:33_3:5	0.336178	0.0039523	0.0176752	19.0197	0
164:33_4:157	0.177227	0.00605946	0.0270987	6.54005	0
164:33_4:2	0.193374	0.00658773	0.0294612	6.56369	0
164:33_4:3	0.18537	0.00616728	0.0275809	6.72097	0
164:33_4:46	0.175589	0.00582431	0.0260471	6.74123	0
164:33_4:48	0.189789	0.00642009	0.0287115	6.61019	0
164:33_4:5	0.190879	0.00669727	0.0299511	6.37302	0
164:33_5:157	0.231849	0.00524366	0.0234504	9.88681	0
164:33_5:2	0.254796	0.00442933	0.0198086	12.8629	0
164:33_5:3	0.242347	0.00455071	0.0203514	11.9081	0
164:33_5:46	0.239429	0.00419787	0.0187735	12.7536	0
164:33_5:48	0.257834	0.00391123	0.0174916	14.7405	0
164:33_5:5	0.256152	0.00447137	0.0199966	12.8098	0
164:33_6:157	0.193738	0.00503023	0.0224959	8.61215	0
164:33_6:2	0.214165	0.00464669	0.0207806	10.306	0
164:33_6:3	0.199585	0.00460302	0.0205853	9.6955	0
164:33_6:46	0.202683	0.0044408	0.0198599	10.2057	0
164:33_6:48	0.215264	0.00458067	0.0204854	10.5082	0
164:33_6:5	0.215895	0.00473202	0.0211623	10.2019	0
164:33_7:157	0.162815	0.00558291	0.0249676	6.52105	0
164:33_7:2	0.172853	0.00543882	0.0243231	7.10651	0
164:33_7:3	0.172709	0.00535138	0.0239321	7.21661	0
164:33_7:46	0.159774	0.00507976	0.0227174	7.03313	0
164:33_7:48	0.171518	0.00527162	0.0235754	7.27532	0
164:33_7:5	0.176022	0.00546566	0.0244432	7.20129	0
164:33_8:157	0.0537027	0.00519726	0.0232429	2.3105	0.02
164:33_8:2	0.0746934	0.00470922	0.0210603	3.54665	0
164:33_8:3	0.0614701	0.00488672	0.0218541	2.81275	0
164:33_8:46	0.062042	0.00523298	0.0234026	2.65108	0.01
164:33_8:48	0.0684965	0.00521158	0.0233069	2.9389	0
164:33_8:5	0.0726275	0.00473094	0.0211574	3.43272	0
164:33_9:157	0.361549	0.00519574	0.023236	15.5598	0
164:33_9:2	0.38641	0.00444082	0.01986	19.4567	0
164:33_9:3	0.374659	0.00409851	0.0183291	20.4407	0
164:33_9:46	0.364912	0.00440557	0.0197023	18.5213	0
164:33_9:48	0.388216	0.00435572	0.0194794	19.9296	0
164:33_9:5	0.386326	0.00423656	0.0189465	20.3904	0
164:34_10:157	0.153169	0.00597372	0.0267153	5.73337	0
164:34_10:2	0.159436	0.00632459	0.0282844	5.63687	0
164:34_10:3	0.165663	0.00651278	0.029126	5.6878	0
164:34_10:46	0.161674	0.00689288	0.0308259	5.24475	0
164:34_10:48	0.177222	0.00642725	0.0287436	6.16562	0
164:34_10:5	0.162944	0.00629477	0.0281511	5.78821	0
164:34_2:157	0.281892	0.00552354	0.024702	11.4117	0
164:34_2:2	0.309031	0.00491306	0.0219719	14.0648	0
164:34_2:3	0.305063	0.00453788	0.020294	15.0321	0
164:34_2:46	0.287795	0.00464199	0.0207596	13.8632	0
164:34_2:48	0.311381	0.00429045	0.0191875	16.2283	0
164:34_2:5	0.310835	0.00474915	0.0212388	14.6352	0
164:34_3:157	0.298729	0.00559194	0.0250079	11.9454	0
164:34_3:2	0.331201	0.00456337	0.020408	16.229	0
164:34_3:3	0.321524	0.0037507	0.0167737	19.1684	0
164:34_3:46	0.314887	0.00403935	0.0180645	17.4312	0
164:34_3:48	0.328751	0.00339943	0.0152027	21.6245	0
164:34_3:5	0.333456	0.00400174	0.0178963	18.6326	0
164:34_7:157	0.186514	0.00485961	0.0217328	8.58211	0
164:34_7:2	0.196958	0.00449274	0.0200922	9.8027	0
164:34_7:3	0.197586	0.00460142	0.0205782	9.60172	0
164:34_7:46	0.196873	0.00437012	0.0195438	10.0734	0
164:34_7:48	0.212287	0.00425113	0.0190116	11.1662	0
164:34_7:5	0.198779	0.00445591	0.0199274	9.97516	0
164:34_8:157	0.172093	0.00519979	0.0232542	7.4005	0
164:34_8:2	0.189704	0.00504089	0.0225435	8.41502	0
164:34_8:3	0.170305	0.00498154	0.0222781	7.64448	0
164:34_8:46	0.178054	0.0058242	0.0260466	6.83596	0
164:34_8:48	0.179625	0.00544779	0.0243633	7.37277	0
164:34_8:5	0.185788	0.00507499	0.0226961	8.1859	0
164:34_9:157	0.101394	0.00565048	0.0252697	4.01246	0
164:34_9:2	0.114758	0.00521925	0.0233412	4.91653	0
164:34_9:3	0.1017	0.00495889	0.0221768	4.58585	0
164:34_9:46	0.104699	0.00593975	0.0265634	3.94148	0
164:34_9:48	0.11815	0.00555015	0.024821	4.7601	0
164:34_9:5	0.113322	0.00519005	0.0232106	4.88233	0
164:4_1:157	0.35081	0.00613453	0.0274344	12.7872	0
164:4_1:2	0.379946	0.00424882	0.0190013	19.9958	0
164:4_1:3	0.368481	0.00437698	0.0195744	18.8246	0
164:4_1:46	0.355049	0.00387178	0.0173151	20.5052	0
164:4_1:48	0.383047	0.00391279	0.0174985	21.8902	0
164:4_1:5	0.382517	0.0042368	0.0189476	20.1882	0
164:4_2:2	0.058987	0.00604348	0.0270273	2.1825	0.03
164:4_2:46	0.069621	0.00601348	0.0268931	2.58881	0.01
164:4_2:48	0.0666733	0.00544009	0.0243288	2.74051	0.01
164:4_2:5	0.0591825	0.00582604	0.0260548	2.27146	0.02
164:4_3:157	0.394871	0.00558583	0.0249806	15.8071	0
164:4_3:2	0.432413	0.00361548	0.0161689	26.7435	0
164:4_3:3	0.423548	0.00336388	0.0150437	28.1545	0
164:4_3:46	0.416738	0.00406183	0.018165	22.9417	0
164:4_3:48	0.431789	0.00313026	0.0139989	30.8444	0
164:4_3:5	0.432135	0.00355903	0.0159165	27.1502	0
164:4_5:157	0.0845303	0.00518111	0.0231706	3.64817	0
164:4_5:2	0.101662	0.00519566	0.0232357	4.37525	0
164:4_5:3	0.0830533	0.00491729	0.0219908	3.77673	0
164:4_5:46	0.0928448	0.00614686	0.0274896	3.37745	0
164:4_5:48	0.096264	0.00581839	0.0260206	3.69953	0
164:4_5:5	0.100814	0.00532057	0.0237943	4.23691	0
164:4_6:157	0.119108	0.00574091	0.0256741	4.63921	0
164:4_6:2	0.132342	0.00522644	0.0233734	5.6621	0
164:4_6:3	0.129851	0.00559527	0.0250228	5.18929	0
164:4_6:46	0.123727	0.00542775	0.0242737	5.09716	0
164:4_6:48	0.129708	0.00495775	0.0221717	5.85017	0
164:4_6:5	0.130614	0.00525577	0.0235045	5.55696	0
164:4_9:2	0.0622731	0.00553737	0.0247639	2.51467	0.01
164:4_9:3	0.0629935	0.00543942	0.0243258	2.58957	0.01
164:4_9:48	0.0569229	0.00541077	0.0241977	2.35241	0.02
164:4_9:5	0.0569091	0.00556133	0.024871	2.28817	0.02
28:29_10:157	0.145699	0.00511934	0.0228944	6.36398	0
28:29_10:2	0.177704	0.0052015	0.0232618	7.63932	0
28:29_10:3	0.173731	0.00481908	0.0215516	8.06118	0
28:29_10:46	0.159501	0.00467652	0.020914	7.62651	0
28:29_10:48	0.179889	0.00515386	0.0230487	7.80473	0
28:29_10:5	0.174865	0.00509113	0.0227682	7.68024	0
28:29_1:157	0.14419	0.00401821	0.01797	8.02393	0
28:29_1:2	0.163617	0.00457083	0.0204414	8.00418	0
28:29_1:3	0.16041	0.00376679	0.0168456	9.52234	0
28:29_1:46	0.161858	0.00487311	0.0217932	7.427	0
28:29_1:48	0.173187	0.00449393	0.0200975	8.61735	0
28:29_1:5	0.164437	0.00462909	0.0207019	7.94308	0
28:29_2:157	0.125748	0.00476952	0.0213299	5.89535	0
28:29_2:2	0.138009	0.00527152	0.0235749	5.85406	0
28:29_2:3	0.141402	0.00493367	0.0220641	6.40873	0
28:29_2:46	0.136827	0.00473566	0.0211785	6.46064	0
28:29_2:48	0.158504	0.00522368	0.023361	6.78498	0
28:29_2:5	0.139406	0.00542331	0.0242538	5.74781	0
28:29_3:157	0.0627221	0.004433	0.019825	3.16379	0
28:29_3:2	0.0973436	0.00503707	0.0225264	4.3213	0
28:29_3:3	0.0854319	0.00475565	0.0212679	4.01694	0
28:29_3:46	0.0857116	0.00395096	0.0176692	4.8509	0
28:29_3:48	0.0937648	0.00489272	0.0218809	4.28523	0
28:29_3:5	0.0947568	0.00522012	0.0233451	4.05896	0
28:29_4:2	0.0628086	0.00521888	0.0233396	2.69108	0.01
28:29_4:3	0.0561457	0.00461944	0.0206588	2.71777	0.01
28:29_4:46	0.0554614	0.00493482	0.0220692	2.51307	0.01
28:29_4:48	0.0678327	0.00457337	0.0204527	3.31656	0
28:29_4:5	0.0603994	0.00496334	0.0221968	2.72109	0.01
28:29_6:157	0.159824	0.00480882	0.0215057	7.43169	0
28:29_6:2	0.181585	0.00538661	0.0240896	7.53787	0
28:29_6:3	0.182123	0.00469335	0.0209893	8.67693	0
28:29_6:46	0.17279	0.00516387	0.0230935	7.48217	0
28:29_6:48	0.183764	0.00520071	0.0232583	7.901	0
28:29_6:5	0.179229	0.00542834	0.0242763	7.3829	0
28:29_7:157	0.0783058	0.00501513	0.0224283	3.49138	0
28:29_7:2	0.1034	0.0049201	0.0220034	4.69929	0
28:29_7:3	0.0942007	0.00432563	0.0193448	4.86956	0
28:29_7:46	0.0919481	0.00389413	0.0174151	5.27981	0
28:29_7:48	0.0980546	0.00456049	0.0203952	4.80774	0
28:29_7:5	0.101662	0.00474434	0.0212173	4.79146	0
28:29_8:157	0.0589379	0.00427471	0.0191171	3.083	0
28:29_8:2	0.0717827	0.00411061	0.0183832	3.9048	0
28:29_8:3	0.0709852	0.00375276	0.0167829	4.22963	0
28:29_8:46	0.0666978	0.00380376	0.0170109	3.92088	0
28:29_8:48	0.073249	0.00410811	0.018372	3.98699	0
28:29_8:5	0.0764865	0.00409052	0.0182934	4.1811	0
28:29_9:157	0.322718	0.00560172	0.0250516	12.8821	0
28:29_9:2	0.354058	0.00489948	0.0219112	16.1588	0
28:29_9:3	0.348745	0.00409973	0.0183346	19.0212	0
28:29_9:46	0.34611	0.00477479	0.0213535	16.2086	0
28:29_9:48	0.359042	0.00442085	0.0197706	18.1604	0
28:29_9:5	0.357158	0.00454391	0.020321	17.5758	0
28:33_10:157	0.240369	0.0062565	0.0279799	8.59077	0
28:33_10:2	0.263862	0.00558023	0.0249555	10.5733	0
28:33_10:3	0.262002	0.00544222	0.0243384	10.765	0
28:33_10:46	0.245424	0.00547851	0.0245006	10.017	0
28:33_10:48	0.264133	0.00619754	0.0277162	9.52991	0
28:33_10:5	0.267165	0.00528882	0.0236523	11.2955	0
28:33_12:157	0.2076	0.00514789	0.023022	9.01744	0
28:33_12:2	0.240206	0.00460216	0.0205815	11.671	0
28:33_12:3	0.226299	0.00393296	0.0175887	12.8661	0
28:33_12:46	0.229358	0.00457274	0.0204499	11.2156	0
28:33_12:48	0.233815	0.00477072	0.0213353	10.9591	0
28:33_12:5	0.238181	0.00463007	0.0207063	11.5028	0
28:33_1:157	0.0514388	0.00511547	0.0228771	2.24849	0.02
28:33_1:2	0.0719715	0.00526819	0.02356	3.05481	0
28:33_1:3	0.0619824	0.00499313	0.0223299	2.77575	0.01
28:33_1:46	0.0634534	0.00589313	0.0263549	2.40765	0.02
28:33_1:48	0.0760156	0.00542809	0.0242752	3.13142	0
28:33_1:5	0.0645358	0.00519929	0.0232519	2.7755	0.01
28:33_2:157	0.123967	0.00561148	0.0250953	4.93984	0
28:33_2:2	0.142848	0.00570997	0.0255357	5.59406	0
28:33_2:3	0.13041	0.00533437	0.023856	5.46654	0
28:33_2:46	0.131795	0.00642082	0.0287148	4.58979	0
28:33_2:48	0.154261	0.00620563	0.0277524	5.55847	0
28:33_2:5	0.141637	0.00597016	0.0266994	5.30489	0
28:33_3:157	0.286191	0.0043645	0.0195186	14.6625	0
28:33_3:2	0.32187	0.00353164	0.015794	20.3793	0
28:33_3:3	0.308706	0.0033325	0.0149034	20.7138	0
28:33_3:46	0.30094	0.00367708	0.0164444	18.3004	0
28:33_3:48	0.32469	0.00344441	0.0154039	21.0784	0
28:33_3:5	0.320792	0.00350616	0.01568	20.4586	0
28:33_4:157	0.148346	0.00585408	0.0261803	5.66634	0
28:33_4:2	0.171118	0.0063091	0.0282152	6.06475	0
28:33_4:3	0.162531	0.00567203	0.0253661	6.4074	0
28:33_4:46	0.155929	0.0050836	0.0227346	6.85867	0
28:33_4:48	0.171029	0.00625708	0.0279825	6.112	0
28:33_4:5	0.167226	0.00646558	0.028915	5.78337	0
28:33_5:157	0.212578	0.00488532	0.0218478	9.72994	0
28:33_5:2	0.241474	0.00472274	0.0211207	11.433	0
28:33_5:3	0.228074	0.00429466	0.0192063	11.875	0
28:33_5:46	0.227406	0.00424648	0.0189908	11.9745	0
28:33_5:48	0.246891	0.00454956	0.0203463	12.1345	0
28:33_5:5	0.241761	0.00473902	0.0211935	11.4073	0
28:33_6:157	0.166551	0.00436719	0.0195307	8.52764	0
28:33_6:2	0.194173	0.00475982	0.0212866	9.12186	0
28:33_6:3	0.178473	0.00435071	0.019457	9.1727	0
28:33_6:46	0.184249	0.00413635	0.0184983	9.96031	0
28:33_6:48	0.19855	0.00471079	0.0210673	9.42457	0
28:33_6:5	0.194487	0.00501021	0.0224063	8.67999	0
28:33_7:157	0.133138	0.00444589	0.0198826	6.69618	0
28:33_7:2	0.150211	0.00519631	0.0232386	6.46386	0
28:33_7:3	0.14885	0.00486278	0.021747	6.84462	0
28:33_7:46	0.139127	0.00461893	0.0206565	6.73526	0
28:33_7:48	0.152432	0.00519679	0.0232407	6.55882	0
28:33_7:5	0.152	0.00522033	0.023346	6.51075	0
28:33_9:157	0.340556	0.00517573	0.0231466	14.713	0
28:33_9:2	0.370757	0.00435298	0.0194671	19.0453	0
28:33_9:3	0.358165	0.00398429	0.0178183	20.101	0
28:33_9:46	0.350178	0.00453936	0.0203006	17.2496	0
28:33_9:48	0.374117	0.00474083	0.0212016	17.6457	0
28:33_9:5	0.369609	0.00441455	0.0197425	18.7215	0
28:34_10:157	0.122704	0.00571705	0.0255674	4.79924	0
28:34_10:2	0.135943	0.005923	0.0264885	5.13217	0
28:34_10:3	0.141299	0.00597219	0.0267085	5.29043	0
28:34_10:46	0.140813	0.00618909	0.0276785	5.08746	0
28:34_10:48	0.157714	0.00618539	0.0276619	5.7015	0
28:34_10:5	0.138173	0.00590147	0.0263922	5.23536	0
28:34_2:157	0.262302	0.00495689	0.0221679	11.8325	0
28:34_2:2	0.29462	0.00480354	0.0214821	13.7147	0
28:34_2:3	0.290125	0.00451588	0.0201956	14.3657	0
28:34_2:46	0.274793	0.00458131	0.0204883	13.4122	0
28:34_2:48	0.299501	0.00483743	0.0216337	13.8442	0
28:34_2:5	0.295567	0.00483584	0.0216265	13.6669	0
28:34_3:157	0.280678	0.00546077	0.0244213	11.4932	0
28:34_3:2	0.31794	0.00506267	0.0226409	14.0427	0
28:34_3:3	0.307525	0.00421772	0.0188622	16.3038	0
28:34_3:46	0.302857	0.0045097	0.020168	15.0167	0
28:34_3:48	0.316906	0.00433778	0.0193991	16.3361	0
28:34_3:5	0.31931	0.00463418	0.0207247	15.4072	0
28:34_7:157	0.158967	0.00412326	0.0184398	8.62089	0
28:34_7:2	0.176271	0.00418902	0.0187339	9.40923	0
28:34_7:3	0.176094	0.00354615	0.0158589	11.1038	0
28:34_7:46	0.178599	0.00398963	0.0178422	10.0099	0
28:34_7:48	0.195041	0.00451069	0.0201724	9.66871	0
28:34_7:5	0.176727	0.0043591	0.0194945	9.06547	0
28:34_8:157	0.144537	0.00549854	0.0245902	5.8778	0
28:34_8:2	0.169309	0.0054741	0.0244809	6.91594	0
28:34_8:3	0.148543	0.00520852	0.0232932	6.3771	0
28:34_8:46	0.159732	0.00556357	0.024881	6.41982	0
28:34_8:48	0.162326	0.00588676	0.0263264	6.16592	0
28:34_8:5	0.163854	0.00575188	0.0257232	6.36988	0
28:34_9:157	0.0748112	0.00529159	0.0236647	3.1613	0
28:34_9:2	0.0946563	0.00545589	0.0243995	3.87944	0
28:34_9:3	0.080744	0.00515979	0.0230753	3.49916	0
28:34_9:46	0.0867371	0.00619219	0.0276923	3.13218	0
28:34_9:48	0.10148	0.00607178	0.0271538	3.73723	0
28:34_9:5	0.0917335	0.00578246	0.0258599	3.54732	0
28:4_1:157	0.333913	0.00579463	0.0259144	12.8852	0
28:4_1:2	0.367354	0.00419922	0.0187795	19.5615	0
28:4_1:3	0.355431	0.00406375	0.0181736	19.5575	0
28:4_1:46	0.343857	0.00385301	0.0172312	19.9555	0
28:4_1:48	0.372606	0.0039718	0.0177624	20.9772	0
28:4_1:5	0.368882	0.00413924	0.0185113	19.9274	0
28:4_2:46	0.049516	0.00536804	0.0240066	2.0626	0.04
28:4_2:48	0.0476134	0.00446099	0.0199502	2.38661	0.02
28:4_3:157	0.384025	0.00490435	0.0219329	17.5091	0
28:4_3:2	0.426227	0.00312735	0.0139859	30.4754	0
28:4_3:3	0.417195	0.00255587	0.0114302	36.4994	0
28:4_3:46	0.41095	0.0036547	0.0163443	25.1433	0
28:4_3:48	0.427166	0.00300002	0.0134165	31.8388	0
28:4_3:5	0.425095	0.00310432	0.0138829	30.62	0
28:4_5:157	0.0560393	0.00526949	0.0235659	2.37798	0.02
28:4_5:2	0.0801088	0.00571523	0.0255593	3.13423	0
28:4_5:3	0.060374	0.00514273	0.022999	2.62507	0.01
28:4_5:46	0.073209	0.00604531	0.0270354	2.70789	0.01
28:4_5:48	0.0778151	0.00603365	0.0269833	2.88383	0
28:4_5:5	0.0777673	0.00604495	0.0270338	2.87667	0
28:4_6:157	0.0916472	0.00529627	0.0236856	3.86932	0
28:4_6:2	0.111448	0.00571005	0.0255361	4.36435	0
28:4_6:3	0.108162	0.00536775	0.0240053	4.50576	0
28:4_6:46	0.105174	0.00593982	0.0265637	3.95931	0
28:4_6:48	0.112206	0.00574944	0.0257123	4.3639	0
28:4_6:5	0.108272	0.00574372	0.0256867	4.2151	0

## Sheet: S3
Table S3. Tests for introgression from A. m. carnica colonies into colonies from the South West of England. ABBA BABA D statistic calculated from trios of A. m. mellifera (Mel); South West (SW); A. m. carnica (Car). Results presented here were not significant (p value >0.05) for positive D values indicating no introgression from A. m. carnica.
Sample Trio: P1(Mel); P2(SW); P3(Car)	D statistic	Standard diviation of D	Approximately normally distributed Standard Error	Z score	P value
136:29_5:157	0.0710916	0.00840644	0.0375947	1.891	0.06
136:4_2:157	0.0471688	0.00743386	0.0332452	1.41881	0.16
136:4_9:157	0.0537437	0.00659395	0.029489	1.8225	0.07
136:4_9:46	0.051539	0.00632649	0.0282929	1.82162	0.07
150:4_2:157	0.0471403	0.00729507	0.0326245	1.44493	0.15
153:29_4:157	0.021047	0.00530526	0.0237258	0.887094	0.38
153:29_4:2	0.0426628	0.00522745	0.0233779	1.82493	0.07
153:29_4:46	0.0346234	0.00532912	0.0238325	1.45278	0.15
153:29_5:157	0.0269254	0.00789917	0.0353262	0.762195	0.45
153:29_5:2	0.0360926	0.0076396	0.0341653	1.05641	0.29
153:29_5:3	0.0401167	0.00725492	0.032445	1.23645	0.22
153:29_5:46	0.0235797	0.00682473	0.0305211	0.772569	0.44
153:29_5:48	0.0296798	0.00734007	0.0328258	0.904161	0.37
153:29_5:5	0.0345909	0.00742771	0.0332177	1.04134	0.3
153:29_8:157	0.0447884	0.00574675	0.0257003	1.74272	0.08
153:29_8:46	0.0427219	0.00583748	0.026106	1.63648	0.1
153:29_8:48	0.0491402	0.00592937	0.0265169	1.85316	0.06
153:33_1:157	0.0381838	0.00565813	0.0253039	1.509	0.13
153:33_1:2	0.0504029	0.00593538	0.0265438	1.89886	0.06
153:33_1:3	0.0472	0.00555633	0.0248487	1.8995	0.06
153:33_1:46	0.0411592	0.00691366	0.0309188	1.3312	0.18
153:33_1:48	0.0535412	0.00628524	0.0281085	1.90481	0.06
153:33_1:5	0.045554	0.0059323	0.02653	1.71707	0.09
153:33_8:157	0.00958737	0.00508709	0.0227502	0.42142	0.67
153:33_8:2	0.0284626	0.00486004	0.0217348	1.30954	0.19
153:33_8:3	0.0216703	0.0050017	0.0223683	0.968796	0.33
153:33_8:46	0.017213	0.00541451	0.0242144	0.71086	0.48
153:33_8:48	0.0247519	0.0053959	0.0241312	1.02572	0.31
153:33_8:5	0.0276234	0.00492012	0.0220034	1.25541	0.21
153:4_2:157	0.00450674	0.00719389	0.032172	0.140082	0.89
153:4_2:2	0.0149762	0.00610033	0.0272815	0.548952	0.58
153:4_2:3	0.00994046	0.0054571	0.0244049	0.407314	0.68
153:4_2:46	0.0268126	0.00649986	0.0290683	0.922402	0.36
153:4_2:48	0.0249531	0.00573687	0.0256561	0.972601	0.33
153:4_2:5	0.016309	0.00575704	0.0257463	0.633452	0.53
153:4_5:157	0.0419979	0.0053143	0.0237663	1.76712	0.08
153:4_5:3	0.0449276	0.00547559	0.0244876	1.83471	0.07
153:4_5:46	0.0497646	0.00669741	0.0299517	1.66149	0.1
153:4_5:48	0.0543198	0.00651131	0.0291194	1.86541	0.06
153:4_9:157	0.00670147	0.00622864	0.0278553	0.240582	0.81
153:4_9:2	0.0144608	0.00594855	0.0266027	0.543583	0.59
153:4_9:3	0.0218211	0.00548805	0.0245433	0.889087	0.37
153:4_9:46	0.00873103	0.0062072	0.0277595	0.314524	0.75
153:4_9:48	0.0116965	0.00574363	0.0256863	0.45536	0.65
153:4_9:5	0.0101728	0.00591056	0.0264328	0.384854	0.7
162:29_3:157	0.0542118	0.00673964	0.0301406	1.79863	0.07
162:29_4:157	0.0258569	0.00597841	0.0267363	0.96711	0.33
162:29_4:2	0.0482369	0.00579732	0.0259264	1.86053	0.06
162:29_4:46	0.0401197	0.00532236	0.0238023	1.68554	0.09
162:29_5:157	0.0325425	0.00860111	0.0384653	0.846021	0.4
162:29_5:2	0.0423471	0.00841301	0.0376241	1.12553	0.26
162:29_5:3	0.0490691	0.00816324	0.0365071	1.3441	0.18
162:29_5:46	0.0297229	0.00722924	0.0323301	0.919357	0.36
162:29_5:48	0.0361788	0.00773959	0.0346125	1.04525	0.3
162:29_5:5	0.0408647	0.0082632	0.0369542	1.10582	0.27
162:29_8:157	0.0506788	0.00697956	0.0312136	1.62361	0.1
162:29_8:2	0.0552791	0.00651389	0.029131	1.8976	0.06
162:29_8:46	0.0491841	0.00608889	0.0272303	1.80622	0.07
162:33_1:157	0.0434341	0.00670069	0.0299664	1.44943	0.15
162:33_1:2	0.056233	0.00676563	0.0302568	1.85852	0.06
162:33_1:3	0.0555323	0.00658105	0.0294313	1.88684	0.06
162:33_1:46	0.0469463	0.00702475	0.0314156	1.49436	0.14
162:33_1:5	0.0513415	0.00680503	0.030433	1.68703	0.09
162:33_8:157	0.0150528	0.005537	0.0247622	0.607895	0.54
162:33_8:2	0.0346763	0.00462689	0.0206921	1.67582	0.09
162:33_8:3	0.0305392	0.0051239	0.0229148	1.33273	0.18
162:33_8:46	0.0233543	0.00506944	0.0226712	1.03013	0.3
162:33_8:48	0.031247	0.00495024	0.0221381	1.41146	0.16
162:33_8:5	0.0338621	0.00470678	0.0210494	1.6087	0.11
162:4_2:157	0.00963516	0.00814713	0.0364351	0.264447	0.79
162:4_2:2	0.020747	0.00690078	0.0308612	0.672267	0.5
162:4_2:3	0.0182413	0.00626516	0.0280186	0.651041	0.52
162:4_2:46	0.0327982	0.00709789	0.0317427	1.03325	0.3
162:4_2:48	0.0311388	0.00642543	0.0287354	1.08364	0.28
162:4_2:5	0.0221317	0.00669046	0.0299207	0.73968	0.46
162:4_5:157	0.0473313	0.00637022	0.0284885	1.66142	0.1
162:4_5:3	0.0534513	0.00635737	0.028431	1.88003	0.06
162:4_5:46	0.0556417	0.00674159	0.0301493	1.84554	0.06
162:4_9:157	0.0123522	0.00696787	0.0311612	0.396396	0.69
162:4_9:2	0.0207172	0.00631556	0.028244	0.733508	0.46
162:4_9:3	0.0309595	0.0061964	0.0277112	1.11722	0.26
162:4_9:46	0.0149718	0.00615218	0.0275134	0.544164	0.59
162:4_9:48	0.0182178	0.00583776	0.0261073	0.697806	0.49
162:4_9:5	0.0164339	0.00637827	0.0285245	0.576133	0.56
164:4_2:157	0.0463825	0.00688688	0.0307991	1.50597	0.13
164:4_2:3	0.0478694	0.00562168	0.0251409	1.90404	0.06
164:4_9:157	0.0526551	0.00645031	0.0288467	1.82534	0.07
28:29_4:157	0.0333077	0.00547642	0.0244913	1.35998	0.17
28:29_5:157	0.0408141	0.0072691	0.0325084	1.25549	0.21
28:29_5:2	0.05857	0.00747551	0.0334315	1.75194	0.08
28:29_5:3	0.0554641	0.00703127	0.0314448	1.76386	0.08
28:29_5:46	0.0468875	0.00612045	0.0273715	1.713	0.09
28:29_5:48	0.0530189	0.00745634	0.0333458	1.58997	0.11
28:29_5:5	0.0543924	0.00732836	0.0327734	1.65965	0.1
28:33_8:157	0.0240181	0.00534124	0.0238867	1.0055	0.31
28:33_8:3	0.0379155	0.00530076	0.0237057	1.59942	0.11
28:33_8:46	0.0416323	0.00576034	0.025761	1.6161	0.11
28:33_8:48	0.049357	0.00589506	0.0263635	1.87217	0.06
28:33_8:5	0.0485699	0.00590966	0.0264288	1.83776	0.07
28:4_2:157	0.0178096	0.00606172	0.0271088	0.656967	0.51
28:4_2:2	0.0366933	0.00508064	0.0227213	1.61493	0.11
28:4_2:3	0.0247898	0.00472274	0.0211208	1.17372	0.24
28:4_2:5	0.0354671	0.00498078	0.0222747	1.59225	0.11
28:4_9:157	0.0216174	0.00563658	0.0252076	0.857575	0.39
28:4_9:2	0.0386211	0.00566058	0.0253149	1.52563	0.13
28:4_9:3	0.0385524	0.00499594	0.0223425	1.72551	0.08
28:4_9:46	0.0337495	0.00536663	0.0240003	1.40621	0.16
28:4_9:48	0.0368158	0.005487	0.0245386	1.50032	0.13
28:4_9:5	0.0314398	0.00556963	0.0249081	1.26223	0.21

## Sheet: S4
Table S4. Tests for introgression from A. m. ligustica colonies into colonies from the South West of England estimated using ABBA BABA D statistic calculated from trios of A. m. mellifera (Mel); South West (SW); A. m. ligustica (Lig). Results presented here were significant (p value < 0.05) for positive D values indicating introgression from A. m. ligustica.
Sample Trio: P1(Mel); P2(SW); P3(Lig)	D statistic	Standard diviation of D	Approximately normally distributed Standard Error	Z score	P value
136:29_10:10	0.226318	0.00614731	0.0274916	8.23226	0
136:29_10:12	0.212346	0.0063069	0.0282053	7.52857	0
136:29_10:13	0.216474	0.00612986	0.0274136	7.89661	0
136:29_10:21	0.202962	0.00588909	0.0263368	7.70638	0
136:29_10:34	0.202533	0.0063088	0.0282138	7.17852	0
136:29_10:9	0.232387	0.0063812	0.0285376	8.14319	0
136:29_1:10	0.219209	0.00553835	0.0247682	8.8504	0
136:29_1:12	0.211466	0.00507547	0.0226982	9.3164	0
136:29_1:13	0.212947	0.00525021	0.0234796	9.06942	0
136:29_1:21	0.207318	0.00491487	0.02198	9.43216	0
136:29_1:34	0.196645	0.00537452	0.0240356	8.18143	0
136:29_1:9	0.219415	0.00607369	0.0271624	8.07791	0
136:29_2:10	0.188489	0.00582493	0.0260499	7.2357	0
136:29_2:12	0.187375	0.00567627	0.025385	7.38132	0
136:29_2:13	0.18861	0.00583964	0.0261157	7.2221	0
136:29_2:21	0.186233	0.00543697	0.0243149	7.65923	0
136:29_2:34	0.180248	0.00556381	0.0248821	7.24407	0
136:29_2:9	0.196472	0.00598874	0.0267825	7.33583	0
136:29_3:10	0.147101	0.00479291	0.0214345	6.86281	0
136:29_3:12	0.133653	0.00447283	0.0200031	6.68159	0
136:29_3:13	0.131709	0.00461054	0.020619	6.38777	0
136:29_3:21	0.129725	0.00460515	0.0205948	6.2989	0
136:29_3:34	0.122838	0.00425415	0.0190252	6.4566	0
136:29_3:9	0.146459	0.00444103	0.0198609	7.37425	0
136:29_4:10	0.117811	0.00467498	0.0209071	5.63496	0
136:29_4:12	0.10245	0.00454504	0.020326	5.04035	0
136:29_4:13	0.102477	0.00448029	0.0200365	5.11455	0
136:29_4:21	0.0975755	0.0040812	0.0182517	5.34611	0
136:29_4:34	0.0910066	0.0043054	0.0192543	4.72655	0
136:29_4:9	0.113998	0.00497014	0.0222271	5.12877	0
136:29_5:10	0.108901	0.0081965	0.0366559	2.97091	0
136:29_5:12	0.101132	0.0083174	0.0371966	2.71887	0.01
136:29_5:13	0.0993113	0.00791308	0.0353884	2.80632	0.01
136:29_5:21	0.0937466	0.00775393	0.0346766	2.70345	0.01
136:29_5:34	0.0969837	0.00805272	0.0360129	2.69303	0.01
136:29_5:9	0.109233	0.00866336	0.0387437	2.81938	0
136:29_6:10	0.236816	0.00562794	0.0251689	9.40908	0
136:29_6:12	0.223697	0.0055321	0.0247403	9.04179	0
136:29_6:13	0.223501	0.00545677	0.0244034	9.15858	0
136:29_6:21	0.216967	0.00539173	0.0241126	8.99807	0
136:29_6:34	0.214042	0.00499796	0.0223515	9.57615	0
136:29_6:9	0.230882	0.00552769	0.0247206	9.33969	0
136:29_7:10	0.155199	0.0051964	0.023239	6.67837	0
136:29_7:12	0.145658	0.00548704	0.0245388	5.93584	0
136:29_7:13	0.143659	0.00508636	0.0227469	6.31554	0
136:29_7:21	0.139466	0.00480864	0.0215049	6.4853	0
136:29_7:34	0.139527	0.00505717	0.0226163	6.16932	0
136:29_7:9	0.158203	0.00561884	0.0251282	6.29584	0
136:29_8:10	0.141242	0.00674577	0.030168	4.68184	0
136:29_8:12	0.13163	0.00643387	0.0287731	4.57474	0
136:29_8:13	0.129181	0.00610823	0.0273168	4.72899	0
136:29_8:21	0.126911	0.00669241	0.0299293	4.24035	0
136:29_8:34	0.123442	0.00649366	0.0290405	4.25069	0
136:29_8:9	0.137105	0.00723304	0.0323472	4.23856	0
136:29_9:10	0.413023	0.00460313	0.0205858	20.0635	0
136:29_9:12	0.392309	0.00397546	0.0177788	22.0661	0
136:29_9:13	0.392899	0.00461356	0.0206325	19.0428	0
136:29_9:21	0.390205	0.00452481	0.0202356	19.2832	0
136:29_9:34	0.391267	0.00436834	0.0195358	20.0282	0
136:29_9:9	0.414661	0.00467161	0.0208921	19.8477	0
136:33_10:10	0.32355	0.00745139	0.0333236	9.70933	0
136:33_10:12	0.311441	0.00783194	0.0350255	8.89183	0
136:33_10:13	0.311532	0.0071285	0.0318796	9.77214	0
136:33_10:21	0.302148	0.00767913	0.0343421	8.79817	0
136:33_10:34	0.310392	0.00707512	0.0316409	9.80984	0
136:33_10:9	0.323723	0.00786508	0.0351737	9.20357	0
136:33_12:10	0.289249	0.00456957	0.0204357	14.1541	0
136:33_12:12	0.272212	0.00481341	0.0215262	12.6456	0
136:33_12:13	0.277749	0.00438372	0.0196046	14.1675	0
136:33_12:21	0.270829	0.0046054	0.020596	13.1496	0
136:33_12:34	0.267998	0.00452973	0.0202576	13.2295	0
136:33_12:9	0.280005	0.00520502	0.0232776	12.029	0
136:33_1:10	0.132548	0.00497051	0.0222288	5.96287	0
136:33_1:12	0.115687	0.00458134	0.0204884	5.64647	0
136:33_1:13	0.117602	0.00474498	0.0212202	5.54196	0
136:33_1:21	0.114465	0.00432108	0.0193245	5.92334	0
136:33_1:34	0.115704	0.00452544	0.0202384	5.71704	0
136:33_1:9	0.132403	0.00464657	0.0207801	6.37165	0
136:33_2:10	0.202443	0.00558695	0.0249856	8.10238	0
136:33_2:12	0.182807	0.00541768	0.0242286	7.54509	0
136:33_2:13	0.185497	0.00562471	0.0251545	7.37431	0
136:33_2:21	0.186155	0.00532515	0.0238148	7.81678	0
136:33_2:34	0.182363	0.00543484	0.0243054	7.50298	0
136:33_2:9	0.19257	0.00641041	0.0286682	6.71719	0
136:33_3:10	0.366064	0.00470668	0.0210489	17.3911	0
136:33_3:12	0.35433	0.00474631	0.0212262	16.6931	0
136:33_3:13	0.356454	0.00481068	0.021514	16.5684	0
136:33_3:21	0.355113	0.00477882	0.0213715	16.6162	0
136:33_3:34	0.345945	0.00483826	0.0216373	15.9883	0
136:33_3:9	0.367155	0.00503663	0.0225245	16.3002	0
136:33_4:10	0.206541	0.00630721	0.0282067	7.3224	0
136:33_4:12	0.203862	0.00629529	0.0281534	7.2411	0
136:33_4:13	0.207291	0.005694	0.0254643	8.14045	0
136:33_4:21	0.199134	0.00601489	0.0268994	7.4029	0
136:33_4:34	0.195764	0.00611479	0.0273462	7.15875	0
136:33_4:9	0.211415	0.0065967	0.0295014	7.16628	0
136:33_5:10	0.288246	0.00407506	0.0182242	15.8166	0
136:33_5:12	0.27692	0.00448876	0.0200743	13.7947	0
136:33_5:13	0.281652	0.00402542	0.0180022	15.6454	0
136:33_5:21	0.274017	0.00433324	0.0193788	14.14	0
136:33_5:34	0.273332	0.00446218	0.0199555	13.6971	0
136:33_5:9	0.287009	0.00437297	0.0195565	14.6759	0
136:33_6:10	0.238343	0.00464625	0.0207787	11.4706	0
136:33_6:12	0.224781	0.00453344	0.0202742	11.0871	0
136:33_6:13	0.222027	0.00469936	0.0210162	10.5646	0
136:33_6:21	0.219791	0.00413763	0.018504	11.878	0
136:33_6:34	0.221962	0.00422211	0.0188818	11.7553	0
136:33_6:9	0.243879	0.00448496	0.0200573	12.1591	0
136:33_7:10	0.205201	0.00618886	0.0276774	7.414	0
136:33_7:12	0.197619	0.00572784	0.0256157	7.71476	0
136:33_7:13	0.1955	0.00580235	0.0259489	7.53404	0
136:33_7:21	0.191276	0.0055288	0.0247255	7.73597	0
136:33_7:34	0.187164	0.00545189	0.0243816	7.67643	0
136:33_7:9	0.210861	0.00594681	0.0265949	7.92863	0
136:33_8:10	0.108759	0.00571046	0.0255379	4.25873	0
136:33_8:12	0.0940507	0.00567419	0.0253757	3.70632	0
136:33_8:13	0.0952933	0.00531935	0.0237889	4.00579	0
136:33_8:21	0.08549	0.00532297	0.0238051	3.59125	0
136:33_8:34	0.0926677	0.00486844	0.0217723	4.25621	0
136:33_8:9	0.107733	0.00583062	0.0260753	4.13161	0
136:33_9:10	0.418025	0.00444999	0.019901	21.0053	0
136:33_9:12	0.407821	0.00447531	0.0200142	20.3766	0
136:33_9:13	0.405758	0.00407195	0.0182103	22.2817	0
136:33_9:21	0.401433	0.0045993	0.0205687	19.5167	0
136:33_9:34	0.401299	0.00464845	0.0207885	19.3039	0
136:33_9:9	0.423101	0.00444236	0.0198669	21.2968	0
136:34_10:10	0.198669	0.00695176	0.0310892	6.39029	0
136:34_10:12	0.190916	0.00670105	0.029968	6.37065	0
136:34_10:13	0.189949	0.00711258	0.0318084	5.97165	0
136:34_10:21	0.192393	0.0064539	0.0288627	6.6658	0
136:34_10:34	0.182588	0.00701932	0.0313913	5.81652	0
136:34_10:9	0.203432	0.00713625	0.0319143	6.37433	0
136:34_2:10	0.346724	0.00534494	0.0239033	14.5053	0
136:34_2:12	0.332585	0.00523216	0.0233989	14.2137	0
136:34_2:13	0.334084	0.00536811	0.0240069	13.9161	0
136:34_2:21	0.335003	0.00506998	0.0226736	14.775	0
136:34_2:34	0.325236	0.0054468	0.0243588	13.3519	0
136:34_2:9	0.352323	0.00577092	0.0258083	13.6515	0
136:34_3:10	0.37588	0.00443279	0.019824	18.9608	0
136:34_3:12	0.356594	0.00411079	0.018384	19.397	0
136:34_3:13	0.358252	0.00433355	0.0193802	18.4854	0
136:34_3:21	0.355405	0.00475152	0.0212495	16.7254	0
136:34_3:34	0.351503	0.00433906	0.0194049	18.1142	0
136:34_3:9	0.376039	0.00476486	0.0213091	17.6469	0
136:34_7:10	0.232515	0.00527775	0.0236028	9.85114	0
136:34_7:12	0.227126	0.00490189	0.0219219	10.3607	0
136:34_7:13	0.22611	0.0054096	0.0241924	9.34631	0
136:34_7:21	0.229969	0.00460741	0.0206049	11.1609	0
136:34_7:34	0.217786	0.00478309	0.0213906	10.1814	0
136:34_7:9	0.235821	0.00628846	0.0281228	8.38537	0
136:34_8:10	0.222287	0.00602556	0.0269471	8.24901	0
136:34_8:12	0.208647	0.00566687	0.025343	8.23293	0
136:34_8:13	0.203663	0.00576673	0.0257896	7.89708	0
136:34_8:21	0.20254	0.00556409	0.0248834	8.13957	0
136:34_8:34	0.203632	0.00569366	0.0254628	7.99724	0
136:34_8:9	0.219599	0.00596565	0.0266792	8.2311	0
136:34_9:10	0.156287	0.00554749	0.0248091	6.29956	0
136:34_9:12	0.136668	0.00559115	0.0250044	5.46577	0
136:34_9:13	0.139721	0.00573853	0.0256635	5.44435	0
136:34_9:21	0.138778	0.00549431	0.0245713	5.64797	0
136:34_9:34	0.13126	0.0056473	0.0252555	5.19728	0
136:34_9:9	0.148579	0.00641878	0.0287056	5.17596	0
136:4_1:10	0.409511	0.00476842	0.021325	19.2033	0
136:4_1:12	0.399017	0.00505993	0.0226287	17.6332	0
136:4_1:13	0.40002	0.00477705	0.0213636	18.7243	0
136:4_1:21	0.397651	0.00530975	0.0237459	16.7461	0
136:4_1:34	0.391492	0.00517432	0.0231403	16.9182	0
136:4_1:9	0.417176	0.00568257	0.0254132	16.4157	0
136:4_2:10	0.0963477	0.00738778	0.0330392	2.91617	0
136:4_2:12	0.0901689	0.00708388	0.0316801	2.84623	0
136:4_2:13	0.0918105	0.00691982	0.0309464	2.96676	0
136:4_2:21	0.0845806	0.00712043	0.0318435	2.65613	0.01
136:4_2:34	0.0857908	0.00711331	0.0318117	2.69683	0.01
136:4_2:9	0.0969368	0.00765036	0.0342135	2.83329	0
136:4_3:10	0.471237	0.00409037	0.0182927	25.761	0
136:4_3:12	0.447558	0.00456913	0.0204338	21.9029	0
136:4_3:13	0.445577	0.00390807	0.0174774	25.4945	0
136:4_3:21	0.447154	0.00436891	0.0195384	22.8859	0
136:4_3:34	0.43711	0.0040624	0.0181676	24.0599	0
136:4_3:9	0.477607	0.00456918	0.020434	23.3731	0
136:4_5:10	0.138938	0.00605897	0.0270965	5.12752	0
136:4_5:12	0.125356	0.00559713	0.0250311	5.00799	0
136:4_5:13	0.124203	0.00554741	0.0248088	5.00641	0
136:4_5:21	0.121288	0.00563673	0.0252082	4.81143	0
136:4_5:34	0.125302	0.00583558	0.0260975	4.80131	0
136:4_5:9	0.137212	0.00619142	0.0276889	4.95549	0
136:4_6:10	0.163954	0.00640538	0.0286457	5.7235	0
136:4_6:12	0.153006	0.00641892	0.0287063	5.33007	0
136:4_6:13	0.151626	0.00618834	0.0276751	5.47878	0
136:4_6:21	0.147916	0.00593191	0.0265283	5.57576	0
136:4_6:34	0.145123	0.00599475	0.0268093	5.41316	0
136:4_6:9	0.167989	0.00652831	0.0291955	5.75393	0
136:4_9:10	0.0918897	0.00667708	0.0298608	3.07727	0
136:4_9:12	0.0896703	0.00636838	0.0284803	3.1485	0
136:4_9:13	0.0873311	0.0063017	0.0281821	3.09882	0
136:4_9:21	0.0858841	0.00643678	0.0287861	2.98352	0
136:4_9:34	0.0738189	0.00584246	0.0261283	2.82525	0
136:4_9:9	0.0947124	0.00685291	0.0306471	3.09042	0
150:29_10:10	0.2322	0.00572569	0.0256061	9.06816	0
150:29_10:12	0.212659	0.00529962	0.0237006	8.97271	0
150:29_10:13	0.220304	0.0055056	0.0246218	8.9475	0
150:29_10:21	0.205824	0.00572507	0.0256033	8.03896	0
150:29_10:34	0.205347	0.00591797	0.0264659	7.7589	0
150:29_10:9	0.23373	0.00557499	0.0249321	9.37467	0
150:29_1:10	0.226233	0.00564234	0.0252333	8.96564	0
150:29_1:12	0.211736	0.00511082	0.0228563	9.26382	0
150:29_1:13	0.21756	0.00498422	0.0222901	9.76041	0
150:29_1:21	0.21058	0.00524493	0.023456	8.97765	0
150:29_1:34	0.200399	0.00584827	0.0261543	7.66221	0
150:29_1:9	0.221104	0.00570503	0.0255137	8.66608	0
150:29_2:10	0.197518	0.00523887	0.0234289	8.4305	0
150:29_2:12	0.189107	0.00484394	0.0216627	8.72962	0
150:29_2:13	0.19501	0.00482214	0.0215653	9.04281	0
150:29_2:21	0.191096	0.00527384	0.0235853	8.10233	0
150:29_2:34	0.185459	0.00542144	0.0242454	7.64922	0
150:29_2:9	0.19963	0.00517578	0.0231468	8.62453	0
150:29_3:10	0.154695	0.00416364	0.0186204	8.30783	0
150:29_3:12	0.134404	0.00352853	0.0157801	8.51734	0
150:29_3:13	0.137036	0.00322427	0.0144194	9.50365	0
150:29_3:21	0.133492	0.00433844	0.0194021	6.8803	0
150:29_3:34	0.127188	0.00375576	0.0167963	7.57237	0
150:29_3:9	0.148648	0.00356164	0.0159281	9.33239	0
150:29_4:10	0.124681	0.00452748	0.0202475	6.15786	0
150:29_4:12	0.103294	0.00430821	0.0192669	5.36123	0
150:29_4:13	0.107243	0.00425037	0.0190082	5.64192	0
150:29_4:21	0.101151	0.00440057	0.0196799	5.13979	0
150:29_4:34	0.0949976	0.00451379	0.0201863	4.70605	0
150:29_4:9	0.116207	0.0046667	0.0208701	5.56809	0
150:29_5:10	0.116664	0.00719628	0.0321827	3.62505	0
150:29_5:12	0.102001	0.00705853	0.0315667	3.23127	0
150:29_5:13	0.104604	0.0070853	0.0316864	3.30122	0
150:29_5:21	0.0977171	0.00715702	0.0320072	3.05297	0
150:29_5:34	0.101461	0.00732997	0.0327806	3.09515	0
150:29_5:9	0.111706	0.00742476	0.0332046	3.36419	0
150:29_6:10	0.244235	0.00441591	0.0197485	12.3672	0
150:29_6:12	0.223979	0.0042818	0.0191488	11.6968	0
150:29_6:13	0.228288	0.00395507	0.0176876	12.9067	0
150:29_6:21	0.220333	0.00473784	0.0211883	10.3988	0
150:29_6:34	0.217688	0.00432159	0.0193267	11.2636	0
150:29_6:9	0.232349	0.00435094	0.019458	11.9411	0
150:29_7:10	0.162258	0.00560345	0.0250594	6.47494	0
150:29_7:12	0.145856	0.00527938	0.0236101	6.17771	0
150:29_7:13	0.148209	0.00509842	0.0228008	6.50015	0
150:29_7:21	0.142896	0.00525409	0.023497	6.08144	0
150:29_7:34	0.143298	0.0057617	0.0257671	5.56129	0
150:29_7:9	0.159868	0.00569069	0.0254495	6.28177	0
150:29_8:10	0.1497	0.00610795	0.0273156	5.48041	0
150:29_8:12	0.132828	0.00537572	0.0240409	5.52508	0
150:29_8:13	0.135032	0.00512218	0.0229071	5.89477	0
150:29_8:21	0.131507	0.00606563	0.0271263	4.84794	0
150:29_8:34	0.128398	0.00618336	0.0276528	4.64322	0
150:29_8:9	0.140063	0.00630444	0.0281943	4.96776	0
150:29_9:10	0.41697	0.00389137	0.0174027	23.96	0
150:29_9:12	0.391993	0.0031275	0.0139866	28.0263	0
150:29_9:13	0.395235	0.00386024	0.0172635	22.8942	0
150:29_9:21	0.392087	0.00403575	0.0180484	21.7242	0
150:29_9:34	0.393029	0.0040819	0.0182548	21.5301	0
150:29_9:9	0.415488	0.00388044	0.0173538	23.9421	0
150:33_10:10	0.326975	0.00748871	0.0334905	9.76321	0
150:33_10:12	0.309243	0.00750606	0.0335681	9.21239	0
150:33_10:13	0.312721	0.00680211	0.03042	10.2801	0
150:33_10:21	0.302402	0.00797006	0.0356432	8.48415	0
150:33_10:34	0.310867	0.0071985	0.0321927	9.65645	0
150:33_10:9	0.322668	0.00739927	0.0330906	9.75106	0
150:33_12:10	0.291861	0.00504383	0.0225567	12.939	0
150:33_12:12	0.269504	0.00487144	0.0217857	12.3707	0
150:33_12:13	0.27834	0.00445214	0.0199106	13.9795	0
150:33_12:21	0.270648	0.00527799	0.0236039	11.4662	0
150:33_12:34	0.267839	0.00500624	0.0223886	11.9632	0
150:33_12:9	0.278271	0.00509299	0.0227766	12.2174	0
150:33_1:10	0.13961	0.00520958	0.0232979	5.99239	0
150:33_1:12	0.116299	0.00480631	0.0214945	5.41063	0
150:33_1:13	0.122411	0.00481993	0.0215554	5.67893	0
150:33_1:21	0.117951	0.00519489	0.0232322	5.07704	0
150:33_1:34	0.119611	0.00534235	0.0238917	5.0064	0
150:33_1:9	0.13425	0.00486352	0.0217503	6.17232	0
150:33_2:10	0.208213	0.00525946	0.023521	8.85219	0
150:33_2:12	0.18221	0.00569313	0.0254605	7.15658	0
150:33_2:13	0.189106	0.00554253	0.024787	7.62924	0
150:33_2:21	0.188673	0.00548961	0.0245503	7.68516	0
150:33_2:34	0.185152	0.00589382	0.026358	7.02451	0
150:33_2:9	0.193473	0.00591773	0.0264649	7.31055	0
150:33_3:10	0.371905	0.00401886	0.0179729	20.6926	0
150:33_3:12	0.354752	0.00347456	0.0155387	22.8303	0
150:33_3:13	0.36044	0.00366582	0.0163941	21.986	0
150:33_3:21	0.357803	0.0040642	0.0181757	19.6858	0
150:33_3:34	0.348762	0.00433313	0.0193783	17.9975	0
150:33_3:9	0.368637	0.00393195	0.0175842	20.9641	0
150:33_4:10	0.214524	0.00579696	0.0259248	8.27486	0
150:33_4:12	0.205125	0.00535119	0.0239312	8.57142	0
150:33_4:13	0.212736	0.00513512	0.022965	9.26348	0
150:33_4:21	0.203351	0.00569189	0.0254549	7.98866	0
150:33_4:34	0.20036	0.00582274	0.0260401	7.69429	0
150:33_4:9	0.214038	0.0056813	0.0254075	8.4242	0
150:33_5:10	0.294538	0.00350945	0.0156947	18.7667	0
150:33_5:12	0.277928	0.00376777	0.01685	16.4943	0
150:33_5:13	0.285833	0.00341713	0.0152819	18.704	0
150:33_5:21	0.27738	0.00422044	0.0188744	14.6961	0
150:33_5:34	0.276657	0.00420226	0.0187931	14.7212	0
150:33_5:9	0.289328	0.00360809	0.0161359	17.9307	0
150:33_6:10	0.246083	0.00464231	0.020761	11.8531	0
150:33_6:12	0.225908	0.00411972	0.0184239	12.2617	0
150:33_6:13	0.227564	0.00420622	0.0188108	12.0975	0
150:33_6:21	0.223825	0.00459527	0.0205507	10.8914	0
150:33_6:34	0.226137	0.00389136	0.0174027	12.9944	0
150:33_6:9	0.24622	0.00415979	0.0186031	13.2354	0
150:33_7:10	0.212725	0.00643803	0.0287917	7.38839	0
150:33_7:12	0.198124	0.00521711	0.0233316	8.49166	0
150:33_7:13	0.200532	0.00585344	0.0261774	7.66049	0
150:33_7:21	0.194855	0.00586907	0.0262473	7.42382	0
150:33_7:34	0.191211	0.00602121	0.0269277	7.10092	0
150:33_7:9	0.212761	0.00591413	0.0264488	8.04427	0
150:33_8:10	0.117974	0.00571284	0.0255486	4.61764	0
150:33_8:12	0.0958662	0.00512028	0.0228986	4.18655	0
150:33_8:13	0.101813	0.00528451	0.023633	4.30809	0
150:33_8:21	0.0905967	0.00548522	0.0245306	3.69321	0
150:33_8:34	0.0981611	0.00536328	0.0239853	4.09255	0
150:33_8:9	0.111337	0.00511914	0.0228935	4.86325	0
150:33_9:10	0.421275	0.00479741	0.0214547	19.6356	0
150:33_9:12	0.406883	0.00450928	0.0201661	20.1766	0
150:33_9:13	0.407275	0.00433551	0.019389	21.0055	0
150:33_9:21	0.402339	0.00485729	0.0217224	18.5218	0
150:33_9:34	0.402018	0.00496477	0.0222031	18.1064	0
150:33_9:9	0.423002	0.00456694	0.020424	20.7111	0
150:34_10:10	0.205922	0.0065702	0.0293828	7.00823	0
150:34_10:12	0.191057	0.00644013	0.0288011	6.63368	0
150:34_10:13	0.194898	0.00667336	0.0298442	6.53053	0
150:34_10:21	0.195774	0.00673157	0.0301045	6.50314	0
150:34_10:34	0.186507	0.00727757	0.0325463	5.73053	0
150:34_10:9	0.204792	0.00662189	0.029614	6.91536	0
150:34_2:10	0.349585	0.00502124	0.0224557	15.5678	0
150:34_2:12	0.330503	0.00483092	0.0216045	15.2979	0
150:34_2:13	0.335054	0.00496118	0.0221871	15.1013	0
150:34_2:21	0.335124	0.00498278	0.0222837	15.039	0
150:34_2:34	0.325607	0.00530538	0.0237264	13.7234	0
150:34_2:9	0.351655	0.00517855	0.0231592	15.1843	0
150:34_3:10	0.380758	0.00400464	0.0179093	21.2603	0
150:34_3:12	0.357128	0.00343931	0.015381	23.2187	0
150:34_3:13	0.361369	0.00377923	0.0169012	21.3812	0
150:34_3:21	0.358171	0.00446387	0.019963	17.9417	0
150:34_3:34	0.354189	0.00410747	0.0183692	19.2817	0
150:34_3:9	0.377986	0.00408888	0.018286	20.6707	0
150:34_7:10	0.23857	0.00523551	0.0234139	10.1893	0
150:34_7:12	0.226784	0.00456519	0.0204162	11.1081	0
150:34_7:13	0.229786	0.00502982	0.0224941	10.2154	0
150:34_7:21	0.232548	0.00495993	0.0221815	10.4839	0
150:34_7:34	0.220492	0.00513786	0.0229772	9.59612	0
150:34_7:9	0.236576	0.00547938	0.0245045	9.65439	0
150:34_8:10	0.230804	0.00431314	0.0192889	11.9656	0
150:34_8:12	0.210283	0.00378546	0.0169291	12.4214	0
150:34_8:13	0.209524	0.00416641	0.0186328	11.2449	0
150:34_8:21	0.207066	0.00392412	0.0175492	11.7992	0
150:34_8:34	0.208566	0.00372247	0.0166474	12.5285	0
150:34_8:9	0.222625	0.00373888	0.0167208	13.3143	0
150:34_9:10	0.162617	0.00542895	0.024279	6.69785	0
150:34_9:12	0.136617	0.00589292	0.0263539	5.18394	0
150:34_9:13	0.143845	0.00581723	0.0260155	5.5292	0
150:34_9:21	0.141632	0.00573601	0.0256522	5.52124	0
150:34_9:34	0.134651	0.00628374	0.0281017	4.79154	0
150:34_9:9	0.149929	0.00607433	0.0271652	5.51917	0
150:4_1:10	0.413553	0.00438516	0.0196111	21.0877	0
150:4_1:12	0.398821	0.00435846	0.0194916	20.4612	0
150:4_1:13	0.402936	0.0042294	0.0189144	21.3031	0
150:4_1:21	0.399524	0.00490007	0.0219138	18.2317	0
150:4_1:34	0.393239	0.00485243	0.0217007	18.121	0
150:4_1:9	0.417965	0.00488839	0.0218616	19.1187	0
150:4_2:10	0.104052	0.00712219	0.0318514	3.26679	0
150:4_2:12	0.0911701	0.0062684	0.0280332	3.25222	0
150:4_2:13	0.0971305	0.00666967	0.0298277	3.25639	0
150:4_2:21	0.0886344	0.00709814	0.0317438	2.79218	0.01
150:4_2:34	0.0903519	0.00751096	0.03359	2.68984	0.01
150:4_2:9	0.0994115	0.00706797	0.0316089	3.14505	0
150:4_3:10	0.475697	0.00406045	0.0181589	26.1964	0
150:4_3:12	0.448591	0.00424084	0.0189656	23.6528	0
150:4_3:13	0.448728	0.00350928	0.015694	28.5924	0
150:4_3:21	0.449663	0.00443342	0.0198269	22.6795	0
150:4_3:34	0.440055	0.00417319	0.0186631	23.5789	0
150:4_3:9	0.479466	0.00431141	0.0192812	24.8671	0
150:4_5:10	0.147092	0.00545166	0.0243806	6.03316	0
150:4_5:12	0.12653	0.00467923	0.0209262	6.0465	0
150:4_5:13	0.129767	0.0049847	0.0222923	5.82115	0
150:4_5:21	0.125578	0.00506201	0.022638	5.54725	0
150:4_5:34	0.129809	0.00503018	0.0224957	5.77038	0
150:4_5:9	0.139945	0.0049861	0.0222985	6.27598	0
150:4_6:10	0.17125	0.00612877	0.0274087	6.24801	0
150:4_6:12	0.153659	0.00559598	0.025026	6.13998	0
150:4_6:13	0.156674	0.00591304	0.0264439	5.92478	0
150:4_6:21	0.151508	0.00554609	0.0248029	6.10848	0
150:4_6:34	0.149086	0.00576151	0.0257663	5.78611	0
150:4_6:9	0.169995	0.00613834	0.0274515	6.19257	0
150:4_9:10	0.10019	0.00625152	0.0279576	3.58363	0
150:4_9:12	0.0905032	0.00587224	0.0262614	3.44624	0
150:4_9:13	0.0928709	0.00619554	0.0277073	3.35186	0
150:4_9:21	0.0900463	0.00600534	0.0268567	3.35284	0
150:4_9:34	0.0786262	0.0057205	0.0255829	3.07339	0
150:4_9:9	0.0973054	0.00610777	0.0273148	3.56237	0
153:29_10:10	0.193491	0.00572573	0.0256063	7.5564	0
153:29_10:12	0.172503	0.00564368	0.0252393	6.8347	0
153:29_10:13	0.18068	0.00568873	0.0254408	7.10198	0
153:29_10:21	0.164557	0.00525809	0.0235149	6.99799	0
153:29_10:34	0.173968	0.00587262	0.0262632	6.62405	0
153:29_10:9	0.198328	0.00552387	0.0247035	8.02833	0
153:29_1:10	0.180183	0.00484624	0.021673	8.31372	0
153:29_1:12	0.164282	0.00446811	0.019982	8.22152	0
153:29_1:13	0.170261	0.00457754	0.0204714	8.317	0
153:29_1:21	0.161825	0.0043561	0.0194811	8.30678	0
153:29_1:34	0.162105	0.00457302	0.0204512	7.92642	0
153:29_1:9	0.178611	0.00499212	0.0223254	8.00032	0
153:29_2:10	0.148377	0.00450929	0.0201662	7.35772	0
153:29_2:12	0.138374	0.00439981	0.0196765	7.03246	0
153:29_2:13	0.144721	0.00433116	0.0193695	7.4716	0
153:29_2:21	0.139118	0.00432374	0.0193363	7.19466	0
153:29_2:34	0.144689	0.00447087	0.0199944	7.23649	0
153:29_2:9	0.154205	0.004326	0.0193465	7.9707	0
153:29_3:10	0.108954	0.00540374	0.0241662	4.50852	0
153:29_3:12	0.0869788	0.00469885	0.0210139	4.1391	0
153:29_3:13	0.0902228	0.00544707	0.02436	3.70372	0
153:29_3:21	0.0846751	0.00528753	0.0236465	3.58087	0
153:29_3:34	0.0895968	0.00461737	0.0206495	4.33893	0
153:29_3:9	0.106673	0.00523443	0.0234091	4.5569	0
153:29_4:10	0.084922	0.00507241	0.0226845	3.74361	0
153:29_4:12	0.0622595	0.00495064	0.0221399	2.81209	0
153:29_4:13	0.0666791	0.00491364	0.0219745	3.03439	0
153:29_4:21	0.0589168	0.00469812	0.0210106	2.80414	0.01
153:29_4:34	0.0622748	0.00455934	0.02039	3.05419	0
153:29_4:9	0.0795742	0.00497509	0.0222493	3.57649	0
153:29_5:10	0.0716362	0.00706253	0.0315846	2.26807	0.02
153:29_5:34	0.064109	0.00703949	0.0314815	2.0364	0.04
153:29_5:9	0.0700974	0.00746622	0.0333899	2.09936	0.04
153:29_6:10	0.193276	0.00456384	0.0204101	9.46962	0
153:29_6:12	0.171344	0.00427322	0.0191104	8.96599	0
153:29_6:13	0.176208	0.00460257	0.0205833	8.56072	0
153:29_6:21	0.16641	0.00428281	0.0191533	8.6883	0
153:29_6:34	0.175651	0.00380995	0.0170386	10.309	0
153:29_6:9	0.185394	0.00439382	0.0196498	9.43491	0
153:29_7:10	0.117639	0.00465761	0.0208294	5.64772	0
153:29_7:12	0.0995691	0.00464002	0.0207508	4.79833	0
153:29_7:13	0.102691	0.00442821	0.0198036	5.18546	0
153:29_7:21	0.0952416	0.0041145	0.0184006	5.17601	0
153:29_7:34	0.106488	0.00423335	0.0189321	5.62473	0
153:29_7:9	0.118776	0.00450562	0.0201497	5.89467	0
153:29_8:10	0.102322	0.00654449	0.0292678	3.49605	0
153:29_8:12	0.0837069	0.00615175	0.0275115	3.04262	0
153:29_8:13	0.0865968	0.00596678	0.0266842	3.24524	0
153:29_8:21	0.0808273	0.00639815	0.0286134	2.82481	0
153:29_8:34	0.0891094	0.00606577	0.027127	3.2849	0
153:29_8:9	0.0962729	0.00649379	0.0290411	3.31506	0
153:29_9:10	0.390532	0.0045848	0.0205039	19.0468	0
153:29_9:12	0.364178	0.00387127	0.0173129	21.0351	0
153:29_9:13	0.367626	0.00473366	0.0211696	17.3657	0
153:29_9:21	0.363494	0.00452117	0.0202193	17.9776	0
153:29_9:34	0.372066	0.00438393	0.0196055	18.9776	0
153:29_9:9	0.391298	0.00452054	0.0202165	19.3554	0
153:33_10:10	0.289436	0.00696113	0.0311311	9.29733	0
153:33_10:12	0.270575	0.00734904	0.0328659	8.23271	0
153:33_10:13	0.274312	0.00638009	0.0285326	9.61399	0
153:33_10:21	0.262576	0.0073801	0.0330048	7.9557	0
153:33_10:34	0.279673	0.00633848	0.0283465	9.86622	0
153:33_10:9	0.288265	0.00688082	0.0307719	9.36777	0
153:33_12:10	0.257627	0.00474691	0.0212288	12.1357	0
153:33_12:12	0.233779	0.00493075	0.022051	10.6017	0
153:33_12:13	0.243207	0.00449811	0.0201162	12.0901	0
153:33_12:21	0.233771	0.00493061	0.0220504	10.6017	0
153:33_12:34	0.240224	0.00454144	0.02031	11.8279	0
153:33_12:9	0.246837	0.00498744	0.0223045	11.0667	0
153:33_1:10	0.0971033	0.00618703	0.0276692	3.50943	0
153:33_1:12	0.0725197	0.00594323	0.0265789	2.72847	0.01
153:33_1:13	0.0788664	0.00603252	0.0269782	2.92333	0
153:33_1:21	0.072887	0.00568868	0.0254406	2.86499	0
153:33_1:34	0.0845656	0.00566585	0.0253385	3.33744	0
153:33_1:9	0.0951857	0.00590405	0.0264037	3.60501	0
153:33_2:10	0.166197	0.00560814	0.0250803	6.62658	0
153:33_2:12	0.138686	0.00552484	0.0247078	5.61303	0
153:33_2:13	0.145826	0.00584538	0.0261413	5.57836	0
153:33_2:21	0.143896	0.00533117	0.0238417	6.03546	0
153:33_2:34	0.1505	0.00557547	0.0249342	6.03588	0
153:33_2:9	0.154705	0.00592425	0.026494	5.83923	0
153:33_3:10	0.339191	0.00406174	0.0181646	18.6731	0
153:33_3:12	0.320716	0.00379568	0.0169748	18.8936	0
153:33_3:13	0.326125	0.00417706	0.0186804	17.4581	0
153:33_3:21	0.322743	0.00399388	0.0178612	18.0695	0
153:33_3:34	0.322588	0.0040512	0.0181175	17.8053	0
153:33_3:9	0.338813	0.0040962	0.0183188	18.4954	0
153:33_4:10	0.16794	0.00544068	0.0243315	6.90218	0
153:33_4:12	0.156991	0.00500026	0.0223618	7.02047	0
153:33_4:13	0.165042	0.00490567	0.0219388	7.52283	0
153:33_4:21	0.153851	0.00494928	0.0221339	6.95092	0
153:33_4:34	0.161516	0.00535218	0.0239357	6.74792	0
153:33_4:9	0.171006	0.00525003	0.0234788	7.28341	0
153:33_5:10	0.260593	0.0040097	0.0179319	14.5324	0
153:33_5:12	0.242536	0.00399552	0.0178685	13.5734	0
153:33_5:13	0.250827	0.00418576	0.0187193	13.3994	0
153:33_5:21	0.240913	0.00412483	0.0184468	13.0599	0
153:33_5:34	0.248969	0.00444095	0.0198605	12.5359	0
153:33_5:9	0.258113	0.0040871	0.0182781	14.1215	0
153:33_6:10	0.201222	0.00478462	0.0213975	9.40401	0
153:33_6:12	0.179597	0.00402216	0.0179877	9.98447	0
153:33_6:13	0.181666	0.0047112	0.0210691	8.62235	0
153:33_6:21	0.176198	0.00402603	0.018005	9.78607	0
153:33_6:34	0.189229	0.00440188	0.0196858	9.61246	0
153:33_6:9	0.204799	0.00435212	0.0194633	10.5223	0
153:33_7:10	0.166882	0.00607232	0.0271562	6.14525	0
153:33_7:12	0.150668	0.00554979	0.0248194	6.07059	0
153:33_7:13	0.153607	0.00583518	0.0260957	5.8863	0
153:33_7:21	0.145948	0.00571257	0.0255474	5.71285	0
153:33_7:34	0.153403	0.0052694	0.0235655	6.50966	0
153:33_7:9	0.170658	0.00548209	0.0245166	6.96093	0
153:33_8:10	0.0706398	0.00590214	0.0263952	2.67624	0.01
153:33_8:13	0.0536163	0.00558542	0.0249788	2.14647	0.03
153:33_8:34	0.0590548	0.00472213	0.021118	2.79642	0.01
153:33_8:9	0.0677584	0.00524997	0.0234786	2.88596	0
153:33_9:10	0.395356	0.00471116	0.021069	18.7649	0
153:33_9:12	0.379742	0.00457626	0.0204656	18.5551	0
153:33_9:13	0.380451	0.00437103	0.0195478	19.4626	0
153:33_9:21	0.374383	0.00472407	0.0211267	17.7209	0
153:33_9:34	0.381588	0.00495101	0.0221416	17.234	0
153:33_9:9	0.399707	0.00443865	0.0198502	20.1361	0
153:34_10:10	0.156734	0.00607804	0.0271818	5.76613	0
153:34_10:12	0.140186	0.00614996	0.0275035	5.09703	0
153:34_10:13	0.144468	0.00623021	0.0278624	5.18507	0
153:34_10:21	0.143467	0.00613562	0.0274393	5.22851	0
153:34_10:34	0.145467	0.00639796	0.0286126	5.08403	0
153:34_10:9	0.159485	0.00605902	0.0270968	5.88576	0
153:34_2:10	0.319667	0.00532349	0.0238074	13.4272	0
153:34_2:12	0.299505	0.00516772	0.0231107	12.9596	0
153:34_2:13	0.304339	0.00539869	0.0241437	12.6053	0
153:34_2:21	0.303258	0.00510343	0.0228232	13.2873	0
153:34_2:34	0.3014	0.00537141	0.0240217	12.547	0
153:34_2:9	0.323909	0.00540263	0.0241613	13.4061	0
153:34_3:10	0.353057	0.004293	0.0191989	18.3895	0
153:34_3:12	0.328167	0.00368892	0.0164974	19.8921	0
153:34_3:13	0.332769	0.00437871	0.0195822	16.9934	0
153:34_3:21	0.328263	0.00456163	0.0204002	16.0911	0
153:34_3:34	0.332139	0.00427133	0.019102	17.3876	0
153:34_3:9	0.352421	0.00445335	0.019916	17.6954	0
153:34_7:10	0.194121	0.00449477	0.0201012	9.65717	0
153:34_7:12	0.180685	0.00409155	0.018298	9.87459	0
153:34_7:13	0.183936	0.00449919	0.020121	9.1415	0
153:34_7:21	0.185118	0.00388421	0.0173707	10.6569	0
153:34_7:34	0.183676	0.00398177	0.017807	10.3148	0
153:34_7:9	0.195702	0.00503045	0.0224968	8.69907	0
153:34_8:10	0.184863	0.00608747	0.027224	6.79044	0
153:34_8:12	0.162731	0.00556639	0.0248937	6.53706	0
153:34_8:13	0.162605	0.005973	0.0267121	6.08732	0
153:34_8:21	0.158181	0.00525196	0.0234875	6.7347	0
153:34_8:34	0.170609	0.00536369	0.0239871	7.11254	0
153:34_8:9	0.180247	0.0059909	0.0267921	6.7276	0
153:34_9:10	0.120716	0.00557696	0.0249409	4.84009	0
153:34_9:12	0.0932513	0.00578048	0.0258511	3.60725	0
153:34_9:13	0.10085	0.00595908	0.0266498	3.78426	0
153:34_9:21	0.0971222	0.00555516	0.0248434	3.90937	0
153:34_9:34	0.09994	0.00586169	0.0262143	3.81242	0
153:34_9:9	0.111339	0.00607581	0.0271718	4.0976	0
153:4_1:10	0.393162	0.00402975	0.0180216	21.8161	0
153:4_1:12	0.37695	0.00411481	0.018402	20.4842	0
153:4_1:13	0.380729	0.00405675	0.0181424	20.9856	0
153:4_1:21	0.376887	0.00461948	0.0206589	18.2433	0
153:4_1:34	0.377888	0.00463145	0.0207125	18.2445	0
153:4_1:9	0.400013	0.00473852	0.0211913	18.8763	0
153:4_3:10	0.458406	0.00414038	0.0185163	24.7568	0
153:4_3:12	0.430258	0.00443446	0.0198315	21.6956	0
153:4_3:13	0.430072	0.00380268	0.0170061	25.2893	0
153:4_3:21	0.430733	0.00428167	0.0191482	22.4947	0
153:4_3:34	0.426878	0.00410125	0.0183414	23.2741	0
153:4_3:9	0.464298	0.00441831	0.0197593	23.4977	0
153:4_5:10	0.102539	0.00673468	0.0301184	3.40454	0
153:4_5:12	0.080482	0.00568916	0.0254427	3.16327	0
153:4_5:13	0.0842518	0.00636931	0.0284844	2.95782	0
153:4_5:21	0.0779746	0.005563	0.0248785	3.13422	0
153:4_5:34	0.0932777	0.00607781	0.0271808	3.43175	0
153:4_5:9	0.0990091	0.00666994	0.0298289	3.31923	0
153:4_6:10	0.127711	0.00620888	0.027767	4.59937	0
153:4_6:12	0.108514	0.00581502	0.0260056	4.17272	0
153:4_6:13	0.112077	0.00616194	0.027557	4.06711	0
153:4_6:21	0.105214	0.0055001	0.0245972	4.27748	0
153:4_6:34	0.113405	0.0052469	0.0234648	4.833	0
153:4_6:9	0.129873	0.00608079	0.0271941	4.77578	0
162:29_10:10	0.203786	0.00664727	0.0297275	6.85514	0
162:29_10:12	0.182993	0.00650535	0.0290928	6.28996	0
162:29_10:13	0.186738	0.00646863	0.0289286	6.45513	0
162:29_10:21	0.174538	0.00650752	0.0291025	5.99736	0
162:29_10:34	0.181026	0.00692575	0.0309729	5.84465	0
162:29_10:9	0.208777	0.00672781	0.0300877	6.93896	0
162:29_1:10	0.192909	0.00495566	0.0221624	8.70435	0
162:29_1:12	0.177096	0.00452279	0.0202265	8.75564	0
162:29_1:13	0.178138	0.00469236	0.0209849	8.48886	0
162:29_1:21	0.174356	0.0049794	0.0222685	7.82972	0
162:29_1:34	0.171286	0.00538092	0.0240642	7.11787	0
162:29_1:9	0.191649	0.00511465	0.0228734	8.37869	0
162:29_2:10	0.162498	0.00580392	0.0259559	6.26052	0
162:29_2:12	0.15267	0.00523683	0.0234198	6.51886	0
162:29_2:13	0.153678	0.00541399	0.0242121	6.34716	0
162:29_2:21	0.153022	0.00580182	0.0259465	5.8976	0
162:29_2:34	0.155095	0.0060407	0.0270148	5.7411	0
162:29_2:9	0.168682	0.00570261	0.0255028	6.61424	0
162:29_3:10	0.121201	0.00678555	0.0303459	3.99397	0
162:29_3:12	0.0992814	0.00635735	0.0284309	3.49202	0
162:29_3:13	0.0973862	0.00670655	0.0299926	3.24701	0
162:29_3:21	0.0966321	0.00714586	0.0319573	3.02379	0
162:29_3:34	0.0981677	0.00632016	0.0282646	3.47317	0
162:29_3:9	0.119145	0.00679074	0.0303691	3.92321	0
162:29_4:10	0.0958317	0.00531585	0.0237732	4.03108	0
162:29_4:12	0.0731244	0.00503035	0.0224964	3.25049	0
162:29_4:13	0.0732498	0.00509419	0.0227819	3.21526	0
162:29_4:21	0.06945	0.00511576	0.0228784	3.03562	0
162:29_4:34	0.0699106	0.00489242	0.0218796	3.19525	0
162:29_4:9	0.0907027	0.00535278	0.0239384	3.78901	0
162:29_5:10	0.0838477	0.0080701	0.0360906	2.32326	0.02
162:29_5:34	0.0728471	0.00792415	0.0354379	2.05563	0.04
162:29_5:9	0.0826972	0.00860172	0.038468	2.14976	0.03
162:29_6:10	0.209072	0.00546644	0.0244467	8.55219	0
162:29_6:12	0.187097	0.00487915	0.0218202	8.57448	0
162:29_6:13	0.186333	0.00540697	0.0241807	7.70585	0
162:29_6:21	0.181676	0.00551256	0.0246529	7.36937	0
162:29_6:34	0.187317	0.00480939	0.0215082	8.70908	0
162:29_6:9	0.201316	0.00502715	0.0224821	8.95452	0
162:29_7:10	0.130301	0.00510014	0.0228085	5.71284	0
162:29_7:12	0.112337	0.00481125	0.0215166	5.22097	0
162:29_7:13	0.110327	0.00521833	0.0233371	4.72756	0
162:29_7:21	0.107664	0.00495476	0.0221584	4.85882	0
162:29_7:34	0.115654	0.00484857	0.0216835	5.33373	0
162:29_7:9	0.131748	0.00521234	0.0233103	5.65194	0
162:29_8:10	0.115076	0.00732159	0.0327431	3.51452	0
162:29_8:12	0.0964862	0.00687336	0.0307386	3.13893	0
162:29_8:13	0.0942668	0.00664872	0.029734	3.17034	0
162:29_8:21	0.0933277	0.00739858	0.0330875	2.82063	0
162:29_8:34	0.0982178	0.00712439	0.0318613	3.08267	0
162:29_8:9	0.109312	0.00748511	0.0334744	3.26555	0
162:29_9:10	0.398088	0.00490893	0.0219534	18.1333	0
162:29_9:12	0.371823	0.00419314	0.0187523	19.8282	0
162:29_9:13	0.372048	0.00482533	0.0215795	17.2408	0
162:29_9:21	0.370761	0.00505412	0.0226027	16.4034	0
162:29_9:34	0.377283	0.00494915	0.0221333	17.046	0
162:29_9:9	0.398928	0.00505109	0.0225891	17.6602	0
162:33_10:10	0.302907	0.0074839	0.033469	9.05037	0
162:33_10:12	0.283985	0.00753579	0.0337011	8.42659	0
162:33_10:13	0.283396	0.00681724	0.0304876	9.29545	0
162:33_10:21	0.275587	0.00797325	0.0356574	7.72874	0
162:33_10:34	0.290241	0.00686086	0.0306827	9.45944	0
162:33_10:9	0.30173	0.0074734	0.0334221	9.02787	0
162:33_12:10	0.271466	0.00544393	0.024346	11.1503	0
162:33_12:12	0.247383	0.005376	0.0240422	10.2895	0
162:33_12:13	0.252864	0.00521525	0.0233233	10.8417	0
162:33_12:21	0.246945	0.00581228	0.0259933	9.50032	0
162:33_12:34	0.250867	0.00536315	0.0239847	10.4594	0
162:33_12:9	0.260551	0.00583843	0.0261103	9.97887	0
162:33_1:10	0.108515	0.00665071	0.0297429	3.64842	0
162:33_1:12	0.0838525	0.0064435	0.0288162	2.90991	0
162:33_1:13	0.0856843	0.00659631	0.0294996	2.90459	0
162:33_1:21	0.0839778	0.00658386	0.0294439	2.85213	0
162:33_1:34	0.0926508	0.00666055	0.0297869	3.11046	0
162:33_1:9	0.106901	0.00658307	0.0294404	3.63111	0
162:33_2:10	0.178258	0.00531534	0.0237709	7.49899	0
162:33_2:12	0.150657	0.00527382	0.0235853	6.38775	0
162:33_2:13	0.153072	0.00543025	0.0242848	6.30318	0
162:33_2:21	0.155517	0.00549922	0.0245933	6.32356	0
162:33_2:34	0.159169	0.00572308	0.0255944	6.21892	0
162:33_2:9	0.166883	0.00553044	0.0247329	6.74741	0
162:33_3:10	0.348834	0.00489715	0.0219007	15.928	0
162:33_3:12	0.330652	0.0046739	0.0209023	15.8189	0
162:33_3:13	0.332128	0.00493225	0.0220577	15.0572	0
162:33_3:21	0.332398	0.00521539	0.0233239	14.2513	0
162:33_3:34	0.329521	0.00514591	0.0230132	14.3188	0
162:33_3:9	0.348551	0.00527383	0.0235853	14.7783	0
162:33_4:10	0.181566	0.00620471	0.0277483	6.5433	0
162:33_4:12	0.170684	0.00606086	0.027105	6.29714	0
162:33_4:13	0.173697	0.00567653	0.0253862	6.84216	0
162:33_4:21	0.167135	0.00635512	0.028421	5.88068	0
162:33_4:34	0.171598	0.00620584	0.0277534	6.18295	0
162:33_4:9	0.184807	0.00626979	0.0280393	6.591	0
162:33_5:10	0.26915	0.00495087	0.022141	12.1562	0
162:33_5:12	0.251394	0.00496567	0.0222072	11.3204	0
162:33_5:13	0.255722	0.00482898	0.0215958	11.8412	0
162:33_5:21	0.249242	0.0053972	0.024137	10.3261	0
162:33_5:34	0.254935	0.00539413	0.0241233	10.568	0
162:33_5:9	0.266726	0.00519011	0.0232109	11.4914	0
162:33_6:10	0.213205	0.00553789	0.0247662	8.60871	0
162:33_6:12	0.191835	0.00508618	0.0227461	8.43374	0
162:33_6:13	0.188946	0.00559978	0.025043	7.54486	0
162:33_6:21	0.188046	0.00556438	0.0248847	7.5567	0
162:33_6:34	0.197856	0.00579105	0.0258984	7.63972	0
162:33_6:9	0.217	0.00552031	0.0246876	8.78986	0
162:33_7:10	0.179787	0.00667039	0.0298309	6.02688	0
162:33_7:12	0.163705	0.00613623	0.0274421	5.96549	0
162:33_7:13	0.161396	0.00645005	0.0288455	5.5952	0
162:33_7:21	0.158531	0.00668942	0.029916	5.2992	0
162:33_7:34	0.162727	0.00618823	0.0276746	5.88	0
162:33_7:9	0.183864	0.00602557	0.0269472	6.82313	0
162:33_8:10	0.0828507	0.00540013	0.0241501	3.43065	0
162:33_8:12	0.0595016	0.00502229	0.0224603	2.64918	0.01
162:33_8:13	0.0608482	0.00539401	0.0241228	2.52244	0.01
162:33_8:21	0.05254	0.00508745	0.0227518	2.30927	0.02
162:33_8:34	0.0677712	0.00492937	0.0220448	3.07424	0
162:33_8:9	0.080273	0.00476797	0.021323	3.76462	0
162:33_9:10	0.403594	0.00534639	0.0239098	16.8799	0
162:33_9:12	0.387855	0.00495687	0.0221678	17.4963	0
162:33_9:13	0.385279	0.00481643	0.0215397	17.8869	0
162:33_9:21	0.382247	0.00544751	0.024362	15.6903	0
162:33_9:34	0.387268	0.00563163	0.0251854	15.3767	0
162:33_9:9	0.407452	0.00510056	0.0228104	17.8626	0
162:34_10:10	0.171325	0.00697384	0.031188	5.4933	0
162:34_10:12	0.154901	0.00648008	0.0289798	5.34512	0
162:34_10:13	0.153768	0.00681097	0.0304596	5.04827	0
162:34_10:21	0.157909	0.00709345	0.0317229	4.97777	0
162:34_10:34	0.156219	0.00748482	0.0334731	4.66699	0
162:34_10:9	0.174404	0.00698141	0.0312218	5.58596	0
162:34_2:10	0.328739	0.00566669	0.0253422	12.972	0
162:34_2:12	0.308496	0.00537597	0.0240421	12.8315	0
162:34_2:13	0.309699	0.00567534	0.0253809	12.2021	0
162:34_2:21	0.311838	0.00568024	0.0254028	12.2757	0
162:34_2:34	0.307958	0.00595081	0.0266128	11.5718	0
162:34_2:9	0.333085	0.00578024	0.02585	12.8853	0
162:34_3:10	0.359779	0.00494782	0.0221273	16.2595	0
162:34_3:12	0.334971	0.00444464	0.019877	16.8522	0
162:34_3:13	0.336309	0.00474974	0.0212415	15.8327	0
162:34_3:21	0.334699	0.00548147	0.0245139	13.6535	0
162:34_3:34	0.336375	0.00511827	0.0228896	14.6956	0
162:34_3:9	0.359149	0.00527204	0.0235773	15.2328	0
162:34_7:10	0.207006	0.00488555	0.0218489	9.47444	0
162:34_7:12	0.193644	0.00456741	0.0204261	9.48022	0
162:34_7:13	0.191897	0.00512647	0.0229263	8.37018	0
162:34_7:21	0.197758	0.00513603	0.022969	8.60976	0
162:34_7:34	0.193045	0.00517585	0.0231471	8.33992	0
162:34_7:9	0.208849	0.00572132	0.0255865	8.16247	0
162:34_8:10	0.197891	0.00690328	0.0308724	6.40996	0
162:34_8:12	0.175744	0.0069428	0.0310492	5.6602	0
162:34_8:13	0.170382	0.00702309	0.0314082	5.42474	0
162:34_8:21	0.17086	0.00675487	0.0302087	5.656	0
162:34_8:34	0.180167	0.00678009	0.0303215	5.94189	0
162:34_8:9	0.193385	0.00705956	0.0315713	6.12534	0
162:34_9:10	0.13253	0.00539131	0.0241107	5.49675	0
162:34_9:12	0.104918	0.00557666	0.0249396	4.20687	0
162:34_9:13	0.107919	0.00571431	0.0255552	4.223	0
162:34_9:21	0.108536	0.00591049	0.0264325	4.10614	0
162:34_9:34	0.108364	0.00610432	0.0272993	3.96947	0
162:34_9:9	0.123399	0.00588375	0.0263129	4.68968	0
162:4_1:10	0.396888	0.00450001	0.0201246	19.7215	0
162:4_1:12	0.380914	0.00449762	0.020114	18.9378	0
162:4_1:13	0.381595	0.00455008	0.0203486	18.7529	0
162:4_1:21	0.38067	0.00539112	0.0241098	15.789	0
162:4_1:34	0.379799	0.00513889	0.0229818	16.5261	0
162:4_1:9	0.403339	0.00526675	0.0235536	17.1243	0
162:4_2:10	0.0712349	0.00739244	0.03306	2.15471	0.03
162:4_2:9	0.0704261	0.00769921	0.0344319	2.04537	0.04
162:4_3:10	0.464635	0.00434205	0.0194182	23.9278	0
162:4_3:12	0.436322	0.00458276	0.0204947	21.2895	0
162:4_3:13	0.433651	0.00393095	0.0175797	24.6677	0
162:4_3:21	0.436658	0.00475833	0.0212799	20.5197	0
162:4_3:34	0.430785	0.00440233	0.0196878	21.8808	0
162:4_3:9	0.470465	0.00465715	0.0208274	22.5888	0
162:4_5:10	0.113967	0.00703361	0.0314553	3.62315	0
162:4_5:12	0.0920698	0.00646855	0.0289282	3.1827	0
162:4_5:13	0.0908036	0.00680685	0.0304412	2.98292	0
162:4_5:21	0.0893113	0.00657196	0.0293907	3.03876	0
162:4_5:34	0.101317	0.00697572	0.0311964	3.24772	0
162:4_5:9	0.110702	0.00699085	0.031264	3.54088	0
162:4_6:10	0.139502	0.00622991	0.027861	5.00707	0
162:4_6:12	0.120419	0.00610282	0.0272927	4.41214	0
162:4_6:13	0.119051	0.00644791	0.0288359	4.12858	0
162:4_6:21	0.116747	0.00587094	0.0262556	4.44654	0
162:4_6:34	0.121717	0.00537665	0.0240451	5.06201	0
162:4_6:9	0.141974	0.00642773	0.0287457	4.93897	0
162:4_9:10	0.0645018	0.00658024	0.0294277	2.19187	0.03
162:4_9:9	0.0657068	0.00711018	0.0317977	2.0664	0.04
164:29_10:10	0.223853	0.00601261	0.0268892	8.32502	0
164:29_10:12	0.201863	0.00609031	0.0272367	7.41145	0
164:29_10:13	0.214615	0.00603926	0.0270084	7.94623	0
164:29_10:21	0.197567	0.00574282	0.0256827	7.69262	0
164:29_10:34	0.206318	0.00632298	0.0282772	7.29626	0
164:29_10:9	0.227043	0.00593252	0.0265311	8.55764	0
164:29_1:10	0.216655	0.00572694	0.0256117	8.45922	0
164:29_1:12	0.199582	0.00522493	0.0233666	8.54135	0
164:29_1:13	0.210798	0.00525191	0.0234873	8.975	0
164:29_1:21	0.201137	0.00511211	0.022862	8.79783	0
164:29_1:34	0.201043	0.00556239	0.0248758	8.08189	0
164:29_1:9	0.213536	0.00535286	0.0239387	8.92012	0
164:29_2:10	0.187783	0.00580692	0.0259693	7.23096	0
164:29_2:12	0.17669	0.00570568	0.0255166	6.92452	0
164:29_2:13	0.188339	0.0053518	0.023934	7.86911	0
164:29_2:21	0.181577	0.00547187	0.0244709	7.4201	0
164:29_2:34	0.186579	0.00566505	0.0253349	7.36451	0
164:29_2:9	0.192052	0.00535434	0.0239454	8.02044	0
164:29_3:10	0.145852	0.00456356	0.0204089	7.14649	0
164:29_3:12	0.122928	0.00412482	0.0184468	6.66395	0
164:29_3:13	0.131406	0.0040917	0.0182986	7.1812	0
164:29_3:21	0.124791	0.00440536	0.0197014	6.3341	0
164:29_3:34	0.129105	0.0044651	0.0199686	6.4654	0
164:29_3:9	0.14182	0.00419771	0.0187728	7.55457	0
164:29_4:10	0.117887	0.00440485	0.0196991	5.98439	0
164:29_4:12	0.0942451	0.00415003	0.0185595	5.078	0
164:29_4:13	0.103074	0.00421942	0.0188698	5.46236	0
164:29_4:21	0.0944468	0.00373373	0.0166977	5.65626	0
164:29_4:34	0.097486	0.00407626	0.0182296	5.34768	0
164:29_4:9	0.111231	0.00438908	0.0196286	5.66677	0
164:29_5:10	0.108964	0.007485	0.0334739	3.2552	0
164:29_5:12	0.0916457	0.00764979	0.0342109	2.67884	0.01
164:29_5:13	0.100023	0.00728776	0.0325919	3.06897	0
164:29_5:21	0.0901725	0.00719019	0.0321555	2.80426	0.01
164:29_5:34	0.104005	0.00774085	0.0346181	3.00434	0
164:29_5:9	0.106115	0.00778354	0.034809	3.04849	0
164:29_6:10	0.232739	0.00483305	0.021614	10.7679	0
164:29_6:12	0.209977	0.00475988	0.0212868	9.86418	0
164:29_6:13	0.220342	0.00450585	0.0201508	10.9347	0
164:29_6:21	0.209346	0.00460695	0.0206029	10.161	0
164:29_6:34	0.217946	0.00443091	0.0198156	10.9987	0
164:29_6:9	0.223325	0.00421461	0.0188483	11.8485	0
164:29_7:10	0.155286	0.00539437	0.0241244	6.43688	0
164:29_7:12	0.136141	0.00543617	0.0243113	5.59992	0
164:29_7:13	0.144111	0.00513171	0.0229497	6.27943	0
164:29_7:21	0.135661	0.00485288	0.0217028	6.25086	0
164:29_7:34	0.146354	0.00540151	0.0241563	6.05862	0
164:29_7:9	0.154933	0.00509878	0.0228025	6.79459	0
164:29_8:10	0.14183	0.00666862	0.029823	4.75573	0
164:29_8:12	0.122135	0.00629915	0.0281707	4.33553	0
164:29_8:13	0.130227	0.00591756	0.0264642	4.92087	0
164:29_8:21	0.123437	0.00665616	0.0297672	4.14675	0
164:29_8:34	0.131322	0.00659239	0.0294821	4.4543	0
164:29_8:9	0.134186	0.00677322	0.0302907	4.42992	0
164:29_9:10	0.411153	0.00407785	0.0182367	22.5453	0
164:29_9:12	0.383976	0.00327146	0.0146304	26.245	0
164:29_9:13	0.390822	0.00422133	0.0188784	20.7021	0
164:29_9:21	0.385945	0.00384366	0.0171894	22.4525	0
164:29_9:34	0.394058	0.00399769	0.0178782	22.0412	0
164:29_9:9	0.410893	0.00407228	0.0182118	22.5619	0
164:33_10:10	0.318007	0.00737793	0.0329951	9.63801	0
164:33_10:12	0.29833	0.0076593	0.0342534	8.70949	0
164:33_10:13	0.306463	0.00697522	0.0311941	9.82438	0
164:33_10:21	0.293915	0.00758454	0.0339191	8.66518	0
164:33_10:34	0.310281	0.00683358	0.0305607	10.1529	0
164:33_10:9	0.315505	0.00734144	0.0328319	9.60971	0
164:33_12:10	0.28823	0.00442756	0.0198006	14.5566	0
164:33_12:12	0.263298	0.00445388	0.0199184	13.2189	0
164:33_12:13	0.276819	0.00409195	0.0182998	15.1269	0
164:33_12:21	0.266624	0.00428961	0.0191837	13.8985	0
164:33_12:34	0.272504	0.00424396	0.0189795	14.3577	0
164:33_12:9	0.276236	0.00453646	0.0202877	13.6159	0
164:33_1:10	0.132598	0.00507679	0.0227041	5.84024	0
164:33_1:12	0.106913	0.00486808	0.0217707	4.91087	0
164:33_1:13	0.118288	0.00487232	0.0217897	5.42863	0
164:33_1:21	0.111047	0.00461671	0.0206466	5.37849	0
164:33_1:34	0.122411	0.0049112	0.0219635	5.57337	0
164:33_1:9	0.129335	0.00479567	0.0214469	6.03048	0
164:33_2:10	0.201263	0.00553056	0.0247334	8.1373	0
164:33_2:12	0.172942	0.00556456	0.0248855	6.94954	0
164:33_2:13	0.185116	0.00587018	0.0262522	7.05145	0
164:33_2:21	0.181838	0.00534256	0.0238927	7.61061	0
164:33_2:34	0.188112	0.00547889	0.0245023	7.67731	0
164:33_2:9	0.188658	0.00578913	0.0258898	7.28698	0
164:33_3:10	0.363839	0.00453545	0.0202832	17.938	0
164:33_3:12	0.344511	0.0044814	0.0200414	17.1899	0
164:33_3:13	0.354204	0.00445147	0.0199076	17.7924	0
164:33_3:21	0.34968	0.00434446	0.019429	17.9978	0
164:33_3:34	0.348974	0.00470504	0.0210416	16.585	0
164:33_3:9	0.362584	0.00440672	0.0197075	18.3983	0
164:33_4:10	0.205233	0.00604532	0.0270355	7.59124	0
164:33_4:12	0.193268	0.00610731	0.0273127	7.07614	0
164:33_4:13	0.206361	0.00559494	0.0250213	8.24739	0
164:33_4:21	0.19417	0.00570434	0.0255106	7.61134	0
164:33_4:34	0.20115	0.00593933	0.0265615	7.57297	0
164:33_4:9	0.20676	0.00612691	0.0274004	7.54587	0
164:33_5:10	0.286134	0.00414149	0.0185213	15.4489	0
164:33_5:12	0.267381	0.0046106	0.0206192	12.9675	0
164:33_5:13	0.279636	0.00407831	0.0182388	15.3319	0
164:33_5:21	0.268981	0.00429338	0.0192006	14.009	0
164:33_5:34	0.276546	0.00470223	0.021029	13.1507	0
164:33_5:9	0.282308	0.00431013	0.0192755	14.646	0
164:33_6:10	0.237768	0.00482833	0.021593	11.0113	0
164:33_6:12	0.214977	0.0047692	0.0213285	10.0793	0
164:33_6:13	0.222084	0.0047259	0.0211349	10.508	0
164:33_6:21	0.215528	0.00423808	0.0189533	11.3716	0
164:33_6:34	0.228073	0.00446789	0.019981	11.4145	0
164:33_6:9	0.239516	0.00456088	0.0203969	11.7428	0
164:33_7:10	0.204614	0.00594335	0.0265795	7.6982	0
164:33_7:12	0.187176	0.00540345	0.0241649	7.74576	0
164:33_7:13	0.195426	0.0057163	0.0255641	7.64455	0
164:33_7:21	0.186679	0.00526899	0.0235637	7.92234	0
164:33_7:34	0.193687	0.00524577	0.0234598	8.25613	0
164:33_7:9	0.206542	0.00529402	0.0236756	8.72383	0
164:33_8:10	0.109258	0.00554193	0.0247843	4.40837	0
164:33_8:12	0.084712	0.00548897	0.0245474	3.45095	0
164:33_8:13	0.0963767	0.00507044	0.0226757	4.25022	0
164:33_8:21	0.0821869	0.00502647	0.022479	3.65616	0
164:33_8:34	0.10034	0.00484818	0.0216817	4.62787	0
164:33_8:9	0.104802	0.00503186	0.0225032	4.6572	0
164:33_9:10	0.418613	0.00448627	0.0200632	20.8647	0
164:33_9:12	0.401908	0.00444253	0.0198676	20.2293	0
164:33_9:13	0.406303	0.00428285	0.0191535	21.213	0
164:33_9:21	0.399217	0.00441685	0.0197527	20.2107	0
164:33_9:34	0.406138	0.00452983	0.020258	20.0482	0
164:33_9:9	0.421494	0.00428289	0.0191537	22.0059	0
164:34_10:10	0.196946	0.0071815	0.0321167	6.13221	0
164:34_10:12	0.179299	0.00692912	0.030988	5.78607	0
164:34_10:13	0.188833	0.00692598	0.0309739	6.09651	0
164:34_10:21	0.186808	0.00679524	0.0303892	6.14716	0
164:34_10:34	0.188184	0.00729619	0.0326296	5.76728	0
164:34_10:9	0.197899	0.00672563	0.0300779	6.57954	0
164:34_2:10	0.346075	0.00498924	0.0223126	15.5103	0
164:34_2:12	0.324766	0.00483332	0.0216152	15.0249	0
164:34_2:13	0.333385	0.00521266	0.0233117	14.3012	0
164:34_2:21	0.331556	0.00463596	0.0207327	15.992	0
164:34_2:34	0.329441	0.0052662	0.0235512	13.9883	0
164:34_2:9	0.349297	0.00528502	0.0236353	14.7786	0
164:34_3:10	0.374121	0.00400022	0.0178895	20.9128	0
164:34_3:12	0.34842	0.00349409	0.0156261	22.2973	0
164:34_3:13	0.3566	0.00400348	0.0179041	19.9172	0
164:34_3:21	0.351189	0.00411306	0.0183941	19.0924	0
164:34_3:34	0.354717	0.0040522	0.018122	19.5739	0
164:34_3:9	0.372505	0.00421654	0.018857	19.7542	0
164:34_7:10	0.231421	0.00503752	0.0225285	10.2724	0
164:34_7:12	0.216585	0.0045901	0.0205276	10.5509	0
164:34_7:13	0.225364	0.00505227	0.0225945	9.97429	0
164:34_7:21	0.22494	0.00426423	0.0190702	11.7954	0
164:34_7:34	0.223379	0.00481349	0.0215266	10.3769	0
164:34_7:9	0.231079	0.00504783	0.0225746	10.2362	0
164:34_8:10	0.221201	0.00540328	0.0241642	9.15406	0
164:34_8:12	0.19818	0.00532349	0.0238074	8.32431	0
164:34_8:13	0.203322	0.00535044	0.0239279	8.4973	0
164:34_8:21	0.197683	0.0051558	0.0230575	8.57348	0
164:34_8:34	0.209476	0.0053587	0.0239648	8.74097	0
164:34_8:9	0.214894	0.00547102	0.0244671	8.78297	0
164:34_9:10	0.155873	0.00557377	0.0249266	6.25328	0
164:34_9:12	0.127474	0.00568627	0.0254298	5.01279	0
164:34_9:13	0.139996	0.00601886	0.0269172	5.20101	0
164:34_9:21	0.135015	0.00552696	0.0247173	5.46237	0
164:34_9:34	0.137684	0.00569293	0.0254596	5.40794	0
164:34_9:9	0.14518	0.0058795	0.0262939	5.52143	0
164:4_1:10	0.408216	0.00428074	0.0191441	21.3234	0
164:4_1:12	0.391716	0.00443365	0.0198279	19.7558	0
164:4_1:13	0.398713	0.00425415	0.0190251	20.9572	0
164:4_1:21	0.393919	0.00466469	0.0208611	18.8829	0
164:4_1:34	0.394661	0.00473336	0.0211682	18.644	0
164:4_1:9	0.413581	0.00490244	0.0219244	18.864	0
164:4_2:10	0.0968316	0.00691356	0.0309184	3.13185	0
164:4_2:12	0.0812495	0.0063264	0.0282925	2.87176	0
164:4_2:13	0.0927159	0.00645856	0.0288836	3.20999	0
164:4_2:21	0.0812578	0.00657152	0.0293887	2.76493	0.01
164:4_2:34	0.0930716	0.00654263	0.0292595	3.1809	0
164:4_2:9	0.0941852	0.00695635	0.0311097	3.02752	0
164:4_3:10	0.472359	0.00404848	0.0181053	26.0895	0
164:4_3:12	0.44354	0.0043463	0.0194372	22.8191	0
164:4_3:13	0.446328	0.00374383	0.0167429	26.6577	0
164:4_3:21	0.446317	0.00408092	0.0182504	24.4552	0
164:4_3:34	0.442283	0.00405707	0.0181438	24.3766	0
164:4_3:9	0.477081	0.00424824	0.0189987	25.1112	0
164:4_5:10	0.138958	0.00595003	0.0266094	5.22216	0
164:4_5:12	0.115943	0.00557267	0.0249217	4.65229	0
164:4_5:13	0.124805	0.00560031	0.0250454	4.98315	0
164:4_5:21	0.117589	0.00545747	0.0244065	4.81792	0
164:4_5:34	0.132191	0.00602276	0.0269346	4.90785	0
164:4_5:9	0.133793	0.00598806	0.0267794	4.9961	0
164:4_6:10	0.1635	0.00598441	0.0267631	6.10915	0
164:4_6:12	0.143447	0.00583105	0.0260773	5.50086	0
164:4_6:13	0.15189	0.00588443	0.026316	5.77177	0
164:4_6:21	0.143787	0.00529541	0.0236818	6.07163	0
164:4_6:34	0.151579	0.00555398	0.0248382	6.10264	0
164:4_6:9	0.164337	0.00558956	0.0249973	6.57419	0
164:4_9:10	0.0921294	0.0062022	0.0277371	3.32153	0
164:4_9:12	0.079591	0.00620369	0.0277438	2.86879	0
164:4_9:13	0.0879216	0.00599399	0.0268059	3.27993	0
164:4_9:21	0.0819473	0.00595567	0.0266346	3.07673	0
164:4_9:34	0.0816148	0.00559337	0.0250143	3.26272	0
164:4_9:9	0.091422	0.00612712	0.0274013	3.33641	0
28:29_10:10	0.203214	0.00511363	0.0228689	8.88607	0
28:29_10:12	0.185091	0.0051438	0.0230038	8.04611	0
28:29_10:13	0.19539	0.00532442	0.0238115	8.2057	0
28:29_10:21	0.17905	0.00463886	0.0207456	8.63073	0
28:29_10:34	0.186091	0.00521625	0.0233278	7.97724	0
28:29_10:9	0.210282	0.00532872	0.0238308	8.82399	0
28:29_1:10	0.191623	0.00481674	0.0215411	8.89567	0
28:29_1:12	0.179074	0.00470438	0.0210386	8.51166	0
28:29_1:13	0.187183	0.00468807	0.0209657	8.92806	0
28:29_1:21	0.178399	0.00434251	0.0194203	9.18622	0
28:29_1:34	0.176436	0.00495765	0.0221713	7.95784	0
28:29_1:9	0.192619	0.00492705	0.0220344	8.74175	0
28:29_2:10	0.158949	0.00547995	0.0245071	6.48584	0
28:29_2:12	0.152878	0.00516287	0.0230891	6.62123	0
28:29_2:13	0.16101	0.00568205	0.0254109	6.33625	0
28:29_2:21	0.155569	0.00471928	0.0211053	7.37112	0
28:29_2:34	0.158534	0.00534768	0.0239156	6.62892	0
28:29_2:9	0.167722	0.00535203	0.023935	7.0074	0
28:29_3:10	0.119075	0.0050505	0.0225865	5.27196	0
28:29_3:12	0.100832	0.00435218	0.0194635	5.18058	0
28:29_3:13	0.105856	0.00526585	0.0235496	4.49503	0
28:29_3:21	0.100463	0.00461064	0.0206194	4.87225	0
28:29_3:34	0.102652	0.00442031	0.0197682	5.1928	0
28:29_3:9	0.119448	0.00495981	0.022181	5.38517	0
28:29_4:10	0.094153	0.00491023	0.0219592	4.28763	0
28:29_4:12	0.0746213	0.0049978	0.0223509	3.33863	0
28:29_4:13	0.080539	0.00526423	0.0235424	3.42102	0
28:29_4:21	0.072889	0.00447739	0.0200235	3.64018	0
28:29_4:34	0.0739529	0.00445948	0.0199434	3.70814	0
28:29_4:9	0.0912332	0.00476889	0.0213271	4.2778	0
28:29_5:10	0.0813814	0.00764792	0.0342025	2.3794	0.02
28:29_5:12	0.0687449	0.00755556	0.0337895	2.0345	0.04
28:29_5:13	0.073644	0.00757312	0.033868	2.17444	0.03
28:29_5:21	0.0651257	0.00702165	0.0314018	2.07395	0.04
28:29_5:34	0.076886	0.00711513	0.0318198	2.41629	0.02
28:29_5:9	0.0825744	0.00778994	0.0348377	2.37026	0.02
28:29_6:10	0.20746	0.00545177	0.0243811	8.50905	0
28:29_6:12	0.188992	0.0051001	0.0228083	8.28611	0
28:29_6:13	0.196422	0.00526996	0.023568	8.33428	0
28:29_6:21	0.186346	0.00491214	0.0219678	8.48271	0
28:29_6:34	0.192995	0.00496842	0.0222195	8.68584	0
28:29_6:9	0.202349	0.00544101	0.0243329	8.31584	0
28:29_7:10	0.128541	0.00451474	0.0201905	6.3664	0
28:29_7:12	0.113847	0.00474188	0.0212063	5.36852	0
28:29_7:13	0.118763	0.00466328	0.0208548	5.69476	0
28:29_7:21	0.111486	0.00381606	0.0170659	6.53269	0
28:29_7:34	0.120245	0.00441584	0.0197483	6.0889	0
28:29_7:9	0.132265	0.00457469	0.0204586	6.465	0
28:29_8:10	0.111831	0.00448511	0.020058	5.5754	0
28:29_8:12	0.0971105	0.00465803	0.0208314	4.66175	0
28:29_8:13	0.101788	0.00461252	0.0206278	4.93452	0
28:29_8:21	0.0962269	0.00458683	0.0205129	4.69103	0
28:29_8:34	0.101827	0.0047424	0.0212086	4.80119	0
28:29_8:9	0.108512	0.0052368	0.0234197	4.63336	0
28:29_9:10	0.395308	0.00470314	0.0210331	18.7946	0
28:29_9:12	0.371178	0.00395654	0.0176942	20.9774	0
28:29_9:13	0.375448	0.00488656	0.0218534	17.1803	0
28:29_9:21	0.371479	0.00434668	0.019439	19.11	0
28:29_9:34	0.378592	0.00433929	0.0194059	19.5091	0
28:29_9:9	0.397596	0.00458562	0.0205075	19.3878	0
28:33_10:10	0.304114	0.00571125	0.0255415	11.9067	0
28:33_10:12	0.287379	0.00636804	0.0284787	10.091	0
28:33_10:13	0.293313	0.00552874	0.0247253	11.8629	0
28:33_10:21	0.281319	0.00610275	0.0272923	10.3076	0
28:33_10:34	0.296947	0.00582092	0.026032	11.407	0
28:33_10:9	0.304551	0.00581568	0.0260085	11.7096	0
28:33_12:10	0.268224	0.00484018	0.0216459	12.3914	0
28:33_12:12	0.246937	0.00524213	0.0234435	10.5333	0
28:33_12:13	0.258169	0.00475397	0.0212604	12.1432	0
28:33_12:21	0.24865	0.00475662	0.0212722	11.689	0
28:33_12:34	0.253294	0.00449491	0.0201019	12.6005	0
28:33_12:9	0.259451	0.00519161	0.0232176	11.1748	0
28:33_1:10	0.106824	0.0052072	0.0232873	4.58724	0
28:33_1:12	0.0855946	0.00528383	0.02363	3.62229	0
28:33_1:13	0.0937071	0.00577705	0.0258358	3.62703	0
28:33_1:21	0.0876976	0.00479345	0.021437	4.09095	0
28:33_1:34	0.0971923	0.00494327	0.022107	4.39645	0
28:33_1:9	0.107498	0.00501029	0.0224067	4.79757	0
28:33_2:10	0.177052	0.00563294	0.0251913	7.02832	0
28:33_2:12	0.152782	0.00564899	0.025263	6.04767	0
28:33_2:13	0.16181	0.00610402	0.027298	5.92754	0
28:33_2:21	0.159789	0.00516658	0.0231057	6.91557	0
28:33_2:34	0.16418	0.00581006	0.0259834	6.31866	0
28:33_2:9	0.167922	0.00625372	0.0279675	6.00419	0
28:33_3:10	0.34587	0.00335117	0.0149869	23.0782	0
28:33_3:12	0.329916	0.00296133	0.0132435	24.9116	0
28:33_3:13	0.336971	0.0036445	0.0162987	20.6747	0
28:33_3:21	0.333625	0.00312874	0.0139921	23.8438	0
28:33_3:34	0.331342	0.0034098	0.0152491	21.7286	0
28:33_3:9	0.347231	0.00373353	0.0166969	20.7962	0
28:33_4:10	0.177591	0.0059976	0.0268221	6.62108	0
28:33_4:12	0.170104	0.00544959	0.0243713	6.97968	0
28:33_4:13	0.180034	0.00565418	0.0252863	7.11984	0
28:33_4:21	0.168797	0.00541176	0.0242021	6.97448	0
28:33_4:34	0.174414	0.00546605	0.0244449	7.13499	0
28:33_4:9	0.18322	0.00605412	0.0270749	6.76715	0
28:33_5:10	0.268574	0.00429658	0.0192149	13.9774	0
28:33_5:12	0.25309	0.0041973	0.0187709	13.4831	0
28:33_5:13	0.26314	0.00463077	0.0207094	12.7063	0
28:33_5:21	0.25313	0.00420799	0.0188187	13.451	0
28:33_5:34	0.259299	0.00425083	0.0190103	13.6399	0
28:33_5:9	0.267946	0.00425347	0.0190221	14.086	0
28:33_6:10	0.212029	0.00464257	0.0207622	10.2123	0
28:33_6:12	0.193812	0.00402496	0.0180002	10.7672	0
28:33_6:13	0.197734	0.00523142	0.0233956	8.45174	0
28:33_6:21	0.192365	0.00404666	0.0180972	10.6295	0
28:33_6:34	0.202979	0.00460297	0.0205851	9.86048	0
28:33_6:9	0.218248	0.0045443	0.0203227	10.7391	0
28:33_7:10	0.1761	0.0059579	0.0266445	6.60925	0
28:33_7:12	0.163889	0.00531837	0.0237845	6.89058	0
28:33_7:13	0.168697	0.00591492	0.0264523	6.3774	0
28:33_7:21	0.161051	0.00517856	0.0231592	6.95407	0
28:33_7:34	0.165985	0.00500917	0.0224017	7.40947	0
28:33_7:9	0.182848	0.00551047	0.0246436	7.41972	0
28:33_8:10	0.0818647	0.00626611	0.0280229	2.92135	0
28:33_8:12	0.061898	0.00586015	0.0262074	2.36185	0.02
28:33_8:13	0.0702433	0.00655377	0.0293093	2.39662	0.02
28:33_8:21	0.0570814	0.00578113	0.025854	2.20784	0.03
28:33_8:34	0.0732438	0.00569079	0.02545	2.87795	0
28:33_8:9	0.0817999	0.00587023	0.0262525	3.1159	0
28:33_9:10	0.39847	0.00426795	0.0190869	20.8767	0
28:33_9:12	0.384907	0.00443363	0.0198278	19.4125	0
28:33_9:13	0.38728	0.00409408	0.0183093	21.1521	0
28:33_9:21	0.380978	0.00407904	0.018242	20.8847	0
28:33_9:34	0.386632	0.00446328	0.0199604	19.3699	0
28:33_9:9	0.403996	0.00412934	0.018467	21.8767	0
28:34_10:10	0.167745	0.00649933	0.0290659	5.7712	0
28:34_10:12	0.155093	0.00659715	0.0295033	5.25678	0
28:34_10:13	0.16102	0.00699836	0.0312976	5.14481	0
28:34_10:21	0.160344	0.006021	0.0269267	5.95484	0
28:34_10:34	0.159812	0.00679903	0.0304062	5.2559	0
28:34_10:9	0.173381	0.00654999	0.0292925	5.91895	0
28:34_2:10	0.327741	0.00515332	0.0230463	14.221	0
28:34_2:12	0.310171	0.00517759	0.0231549	13.3955	0
28:34_2:13	0.316429	0.00515005	0.0230317	13.7388	0
28:34_2:21	0.315147	0.00477813	0.0213685	14.7482	0
28:34_2:34	0.311714	0.00522959	0.0233874	13.3283	0
28:34_2:9	0.334071	0.00529019	0.0236585	14.1206	0
28:34_3:10	0.357174	0.0045373	0.0202914	17.6022	0
28:34_3:12	0.334487	0.00380591	0.0170205	19.652	0
28:34_3:13	0.340006	0.00450572	0.0201502	16.8736	0
28:34_3:21	0.335728	0.00439297	0.019646	17.0889	0
28:34_3:34	0.338173	0.00422315	0.0188865	17.9056	0
28:34_3:9	0.357972	0.00459019	0.020528	17.4383	0
28:34_7:10	0.20536	0.00460935	0.0206136	9.96234	0
28:34_7:12	0.195501	0.00452561	0.0202391	9.65957	0
28:34_7:13	0.200995	0.00471479	0.0210852	9.53251	0
28:34_7:21	0.201914	0.00398711	0.0178309	11.3238	0
28:34_7:34	0.198147	0.00445666	0.0199308	9.94178	0
28:34_7:9	0.209668	0.00521752	0.0233335	8.98572	0
28:34_8:10	0.195451	0.00576099	0.0257639	7.58624	0
28:34_8:12	0.176747	0.0047773	0.0213647	8.27284	0
28:34_8:13	0.178864	0.0058799	0.0262957	6.80202	0
28:34_8:21	0.1743	0.00474929	0.0212395	8.20643	0
28:34_8:34	0.184128	0.00546914	0.0244587	7.52812	0
28:34_8:9	0.193477	0.00565795	0.0253031	7.64636	0
28:34_9:10	0.13138	0.00537292	0.0240284	5.46767	0
28:34_9:12	0.106976	0.00574176	0.0256779	4.16608	0
28:34_9:13	0.116449	0.00605564	0.0270816	4.29991	0
28:34_9:21	0.112637	0.00514201	0.0229958	4.89819	0
28:34_9:34	0.113238	0.00589991	0.0263852	4.29173	0
28:34_9:9	0.124244	0.00617725	0.0276255	4.49744	0
28:4_1:10	0.392308	0.00410626	0.0183637	21.3632	0
28:4_1:12	0.37894	0.00422673	0.0189025	20.0471	0
28:4_1:13	0.383736	0.00403068	0.0180257	21.2882	0
28:4_1:21	0.379912	0.00415318	0.0185736	20.4544	0
28:4_1:34	0.379378	0.00454523	0.0203269	18.6639	0
28:4_1:9	0.400188	0.00495839	0.0221746	18.0471	0
28:4_2:10	0.0691638	0.0061043	0.0272993	2.53354	0.01
28:4_2:12	0.0584929	0.00571868	0.0255747	2.28714	0.02
28:4_2:13	0.0667635	0.00589833	0.0263782	2.53102	0.01
28:4_2:21	0.0564571	0.00584719	0.0261494	2.15902	0.03
28:4_2:34	0.0659594	0.0062531	0.0279647	2.35867	0.02
28:4_2:9	0.0706355	0.00624444	0.027926	2.52939	0.01
28:4_3:10	0.463982	0.00337702	0.0151025	30.7222	0
28:4_3:12	0.437009	0.00393397	0.0175933	24.8396	0
28:4_3:13	0.438493	0.00307662	0.0137591	31.8694	0
28:4_3:21	0.438766	0.00358167	0.0160177	27.3925	0
28:4_3:34	0.433023	0.00358189	0.0160187	27.0323	0
28:4_3:9	0.470404	0.00385308	0.0172315	27.2991	0
28:4_5:10	0.112259	0.00610738	0.027313	4.11009	0
28:4_5:12	0.0938757	0.00500084	0.0223644	4.19755	0
28:4_5:13	0.0994515	0.0061491	0.0274996	3.61647	0
28:4_5:21	0.0933356	0.0051423	0.022997	4.05859	0
28:4_5:34	0.105903	0.00581799	0.0260188	4.07025	0
28:4_5:9	0.111372	0.00596619	0.0266816	4.17412	0
28:4_6:10	0.137623	0.00586188	0.0262151	5.24975	0
28:4_6:12	0.122049	0.0055907	0.0250024	4.88151	0
28:4_6:13	0.127247	0.00605158	0.0270635	4.70179	0
28:4_6:21	0.120415	0.0053681	0.0240069	5.01584	0
28:4_6:34	0.126075	0.00528664	0.0236426	5.33253	0
28:4_6:9	0.14235	0.00604165	0.0270191	5.26849	0
28:4_9:10	0.0629713	0.00639615	0.0286045	2.20145	0.03
28:4_9:12	0.0556104	0.00602077	0.0269257	2.06533	0.04
28:4_9:13	0.060489	0.00651058	0.0291162	2.0775	0.04
28:4_9:21	0.0556492	0.00590136	0.0263917	2.10859	0.03
28:4_9:34	0.0527945	0.00551904	0.0246819	2.139	0.03
28:4_9:9	0.0668202	0.00624273	0.0279183	2.39342	0.02

## Sheet: S5
Table S5. Tests for introgression from A. m. ligustica colonies into colonies from the South West of England via the ABBA BABA D statistic calculated from trios of A. m. mellifera (Mel); South West (SW); A. m. ligustica (Lig). Results presented here were not significant (p value > 0.05) for positive D values indicating no introgression from A. m. ligustica.
Sample Trio: P1(Mel); P2(SW); P3(Lig)	D statistic	Standard diviation of D	Normally distributed Standard Error	Z score	P value
153:29_5:12	0.0552419	0.0073554	0.0328943	1.67937	0.09
153:29_5:13	0.0585708	0.0071797	0.0321086	1.82415	0.07
153:29_5:21	0.0496867	0.00712574	0.0318673	1.55918	0.12
153:33_8:21	0.0406802	0.00520827	0.0232921	1.74653	0.08
153:4_2:12	0.0453043	0.00653998	0.0292477	1.54899	0.12
153:4_2:13	0.0519021	0.00679138	0.030372	1.70888	0.09
153:4_2:21	0.0414189	0.00683247	0.0305557	1.35552	0.18
153:4_2:34	0.0534593	0.00694497	0.0310588	1.72123	0.09
153:4_2:9	0.0584846	0.00699023	0.0312612	1.87084	0.06
153:4_9:10	0.0523026	0.0063244	0.0282836	1.84922	0.06
153:4_9:12	0.0407755	0.00606311	0.027115	1.5038	0.13
153:4_9:13	0.0440035	0.00634828	0.0283904	1.54995	0.12
153:4_9:21	0.0389408	0.00621041	0.0277738	1.40207	0.16
153:4_9:34	0.038926	0.00526018	0.0235242	1.65472	0.1
153:4_9:9	0.0530759	0.0065523	0.0293028	1.81129	0.07
162:29_5:12	0.0675569	0.0079137	0.0353911	1.90886	0.06
162:29_5:13	0.0658625	0.00803234	0.0359217	1.8335	0.07
162:29_5:21	0.0616041	0.00785836	0.0351436	1.75292	0.08
162:4_2:12	0.0570744	0.00716049	0.0320227	1.78231	0.07
162:4_2:13	0.0588238	0.00746133	0.0333681	1.76288	0.08
162:4_2:21	0.0528428	0.00781887	0.0349671	1.51122	0.13
162:4_2:34	0.0617902	0.00780338	0.0348978	1.77061	0.08
162:4_9:13	0.0511416	0.00670011	0.0299638	1.70678	0.09
162:4_9:21	0.0511369	0.006558	0.0293282	1.74361	0.08
162:4_9:34	0.0475371	0.00591029	0.0264316	1.79849	0.07

## Sheet: S6
Table S6. Summary of ABBA BABA statistics for pooled colonies. Average D statistics (an indicator of the occurance of introgression) and admixture proportions (f) from 72 tests per colony for introgression from the two C lineage groups (36 tests for Mel:SW:Car and 36 tests for Mel:SW:Lig). The astirix represents colonies that were significant for all 36 tests for either A. m. carnica (Car) introg…
ABBA BABA statistics for pooled colonies
Colony Sample	Trios
	Mel; South West ; Lig				Mel ; South West ; Car
	Average D	SD	Average f	SD	Average D	SD	Average f	SD
c1	0.195*	0.019	0.149	0.012	0.167*	0.02	0.146	0.014
c2	0.202*	0.019	0.177	0.012	0.173*	0.019	0.172	0.015
c3	0.171*	0.019	0.122	0.012	0.147*	0.021	0.122	0.016
c4	0.119*	0.02	0.089	0.014	0.094	0.02	0.08	0.015
c5	0.091*	0.018	0.08	0.014	0.07	0.013	0.063	0.016
c6	0.091	0.016	0.065	0.013	0.077	0.006	0.074	0.016
c7	0.206*	0.021	0.144	0.012	0.182*	0.022	0.141	0.014
c8	0.131*	0.019	0.1	0.013	0.100*	0.02	0.087	0.015
c9	0.115*	0.02	0.084	0.013	0.084	0.16	0.063	0.016
c10	0.389*	0.015	0.447	0.009	0.352*	0.16	0.467	0.009
c12	0.107*	0.019	0.085	0.014	0.08	0.012	0.065	0.016
c11	0.299*	0.016	0.271	0.01	0.258*	0.018	0.264	0.013
c13	0.263*	0.015	0.247	0.011	0.233*	0.017	0.248	0.012
c14	0.173*	0.018	0.138	0.013	0.142*	0.019	0.132	0.016
c15	0.346*	0.014	0.327	0.009	0.315*	0.018	0.34	0.012
c30	0.188*	0.018	0.144	0.012	0.170*	0.02	0.147	0.014
c16	0.268*	0.014	0.263	0.01	0.236*	0.017	0.267	0.013
c27	0.213*	0.02	0.164	0.012	0.191*	0.02	0.173	0.014
c17	0.182*	0.02	0.133	0.012	0.153*	0.008	0.126	0.015
c18	0.084	0.019	0.061	0.014	0.066	0.016	0.042	0.016
c19	0.399*	0.014	0.452	0.008	0.366*	0.018	0.472	0.011
c20	0.326*	0.015	0.345	0.009	0.289*	0.017	0.351	0.013
c21	0.394*	0.012	0.478	0.008	0.362*	0.017	0.504	0.013
c29	0.084	0.014	0.059	0.013	0.062	0.007	0.043	0.016
c22	0.450*	0.016	0.629	0.009	0.415*	0.016	0.669	0.006
c23	0.114*	0.019	0.086	0.014	0.084	0.016	0.069	0.015
c24	0.140*	0.019	0.11	0.013	0.112*	0.019	0.1	0.015
c25	0.08	0.014	0.051	0.013	0.06	0.005	0.031	0.016

## Sheet: S7 S8 S9
Table S7. ADMIXTURE results for the Pooled colony ddRADseq at K=2. All samples were generated in this study.							Table S8. ADMIXTURE results for Individual ddRADseq at K=2. The majouity of the subspecies standards for this data set were originally sequenced by Wallberg et al (2014) and were downloaded from the Sequence Read Archive under the the project number for these data is PRJNA236426							Table S9. ADMIXURE for SNP Array results at K=2. The subspecies standards for the SNP Array were generated by Pinto et al (2014) and the SNP Aray was developed by Munoz et al (2015) and Henriques et al (2018)
Subspecies	Sample origin	Data generated by	Sample ID	Q value			Subspecies	Sample origin	Data generated by	Sample ID	Q Value			Subspecies	Sample Origin	Data generated by	Sample	Q Value
				C-lineage cluster	M-lineage cluster						C-lineage cluster	M-lineage cluster						M-lineage cluster	C-lineage cluster
Unknown	South West	This study	c1	0.276593	0.723407		Unknown	South West	This study	c2	0.216714	0.783286		Unknown	South West, UK	This study	c1	0.810786	0.189214
Unknown	South West	This study	c2	0.397805	0.602195		Unknown	South West	This study	c5	0.13988	0.86012		Unknown	South West, UK	This study	c2	0.796387	0.203613
Unknown	South West	This study	c3	0.257891	0.742109		Unknown	South West	This study	c6	0.172669	0.827331		Unknown	South West, UK	This study	c3	0.862841	0.137159
Unknown	South West	This study	c4	0.271866	0.728134		Unknown	South West	This study	c7	0.114398	0.885602		Unknown	South West, UK	This study	c4	0.773959	0.226041
Unknown	South West	This study	c5	0.348226	0.651774		Unknown	South West	This study	c8	0.206196	0.793804		Unknown	South West, UK	This study	c5	0.794848	0.205152
Unknown	South West	This study	c6	0.257154	0.742846		Unknown	South West	This study	c10	0.70587	0.29413		Unknown	South West, UK	This study	c6	0.824924	0.175076
Unknown	South West	This study	c7	0.196993	0.803007		Unknown	South West	This study	c11	0.22948	0.77052		Unknown	South West, UK	This study	c7	0.873412	0.126588
Unknown	South West	This study	c8	0.274499	0.725501		Unknown	South West	This study	c13	0.274329	0.725671		Unknown	South West, UK	This study	c8	0.786936	0.213064
Unknown	South West	This study	c9	0.238951	0.761049		Unknown	South West	This study	c14	0.263188	0.736812		Unknown	South West, UK	This study	c9	0.784274	0.215726
Unknown	South West	This study	c10	0.582504	0.417496		Unknown	South West	This study	c16	0.569305	0.430695		Unknown	South West, UK	This study	c10	0.348195	0.651805
Unknown	South West	This study	c11	0.379544	0.620456		Unknown	South West	This study	c17	0.153036	0.846964		Unknown	South West, UK	This study	c11	0.828641	0.171359
Unknown	South West	This study	c13	0.469991	0.530009		Unknown	South West	This study	c18	0.14434	0.85566		Unknown	South West, UK	This study	c13	0.737026	0.262974
Unknown	South West	This study	c14	0.28349	0.71651		Unknown	South West	This study	c21	0.632038	0.367962		Unknown	South West, UK	This study	c14	0.791893	0.208107
Unknown	South West	This study	c15	0.470806	0.529194		Unknown	South West	This study	c22	0.815588	0.184412		Unknown	South West, UK	This study	c15	0.812249	0.187751
Unknown	South West	This study	c16	0.492022	0.507978		Unknown	South West	This study	c25	0.122734	0.877266		Unknown	South West, UK	This study	c16	0.465163	0.534837
Unknown	South West	This study	c17	0.26834	0.73166		Unknown	South West	This study	c26	0.189292	0.810708		Unknown	South West, UK	This study	c17	0.849767	0.150233
Unknown	South West	This study	c18	0.239441	0.760559		Unknown	South West	This study	c27	0.16544	0.83456		Unknown	South West, UK	This study	c18	0.84637	0.15363
Unknown	South West	This study	c19	0.572053	0.427947		Unknown	South West	This study	c28	0.162837	0.837163		Unknown	South West, UK	This study	c19	0.625718	0.374282
Unknown	South West	This study	c20	0.524547	0.475453		Unknown	South West	This study	c29	0.168074	0.831926		Unknown	South West, UK	This study	c20	0.566458	0.433542
Unknown	South West	This study	c21	0.644465	0.355535		Unknown	South West	This study	c30	0.126399	0.873601		Unknown	South West, UK	This study	c21	0.373025	0.626975
Unknown	South West	This study	c22	0.821065	0.178935		A. m. carnica	Austria	Wallberg et al	SAMN02596344	0.99999	1e-05		Unknown	South West, UK	This study	c22	0.209809	0.790191
Unknown	South West	This study	c23	0.195625	0.804375		A. m. carnica	Austria	Wallberg et al	SAMN02596341	0.99999	1e-05		Unknown	South West, UK	This study	c23	0.855928	0.144072
Unknown	South West	This study	c24	0.305347	0.694653		A. m. carnica	Austria	Wallberg et al	SAMN02596345	0.99999	1e-05		Unknown	South West, UK	This study	c24	0.741446	0.258554
Unknown	South West	This study	c25	0.195095	0.804905		A. m. carnica	Austria	Wallberg et al	SAMN02596346	0.99999	1e-05		Unknown	South West, UK	This study	c25	0.844862	0.155138
Unknown	South West	This study	c26	0.298917	0.701083		A. m. carnica	Austria	Wallberg et al	SAMN02596342	0.99999	1e-05		Unknown	South West, UK	This study	c26	0.673139	0.326861
Unknown	South West	This study	c27	0.34602	0.65398		A. m. carnica	Austria	Wallberg et al	SAMN02596340	0.99999	1e-05		Unknown	South West, UK	This study	1.2	0.737095	0.262905
Unknown	South West	This study	c29	0.256656	0.743344		A. m. carnica	Austria	Wallberg et al	SAMN02596347	0.999196	0.000804		Unknown	South West, UK	This study	1.6	0.796751	0.203249
Unknown	South West	This study	c30	0.299033	0.700967		A. m. carnica	Austria	Wallberg et al	SAMN02596338	0.99999	1e-05		Unknown	South West, UK	This study	1.11	0.829137	0.170863
A. m. carnica	Germany	This study	6	0.961322	0.038678		A. m. carnica	Germany	This study	amc33	0.953221	0.046779		Unknown	South West, UK	This study	2.1	0.583715	0.416285
A. m. carnica	Sweden	This study	60	0.960889	0.039111		A. m. ligustica	Italy	Wallberg et al	SAMN02596289	0.979985	0.020015		Unknown	South West, UK	This study	2.4	0.838216	0.161784
A. m. carnica	Sweden	This study	62	0.99999	1e-05		A. m. ligustica	Italy	Wallberg et al	SAMN02596288	0.949961	0.050039		Unknown	South West, UK	This study	2.35	0.90456	0.09544
A. m. carnica	Sweden	This study	63	0.832204	0.167796		A. m. ligustica	Italy	Wallberg et al	SAMN02596297	0.99999	1e-05		Unknown	South West, UK	This study	3.2	0.809238	0.190762
A. m. carnica	Germany	This study	7	0.974411	0.025589		A. m. ligustica	Italy	Wallberg et al	SAMN02596295	0.99999	1e-05		Unknown	South West, UK	This study	3.3	0.628218	0.371782
A. m. carnica	Sweden	This study	48	0.99999	1e-05		A. m. ligustica	Italy	Wallberg et al	SAMN02596290	0.99999	1e-05		Unknown	South West, UK	This study	3.5	0.773124	0.226876
A. m. carnica	Germany	This study	5	0.99999	1e-05		A. m. ligustica	Italy	Wallberg et al	SAMN02596293	0.99999	1e-05		Unknown	South West, UK	This study	3.6	0.82196	0.17804
A. m. carnica	Germany	This study	AMC2	0.949233	0.050767		A. m. ligustica	Italy	Wallberg et al	SAMN02596294	0.99999	1e-05		Unknown	South West, UK	This study	3.7	0.795544	0.204456
A. m. carnica	Sweden	This study	46	0.99999	1e-05		A. m. ligustica	Italy	Wallberg et al	SAMN02596292	0.99999	1e-05		Unknown	South West, UK	This study	4.2	0.545776	0.454224
A. m. carnica	Sweden	This study	39	0.93747	0.06253		A. m. ligustica	Italy	Wallberg et al	SAMN02596296	0.99999	1e-05		Unknown	South West, UK	This study	5.1	0.857192	0.142808
A. m. carnica	Germany	This study	4	0.622662	0.377338		A. m. ligustica	Italy	Wallberg et al	SAMN02596291	0.99999	1e-05		Unknown	South West, UK	This study	6.2	0.545452	0.454548
A. m. carnica	Sweden	This study	35	0.934995	0.065005		A. m. ligustica	Italy	This study	aml35	0.99999	1e-05		Unknown	South West, UK	This study	7.1	0.461102	0.538898
A. m. carnica	Sweden	This study	29	0.859398	0.140602		A. m. mellifera	Norway	Wallberg et al	SAMN02596337	1e-05	0.99999		Unknown	South West, UK	This study	8.2	0.80462	0.19538
A. m. carnica	Germany	This study	3	0.99999	1e-05		A. m. mellifera	Sweden	Wallberg et al	SAMN02596422	0.205058	0.794942		Unknown	South West, UK	This study	8.4	0.770025	0.229975
A. m. carnica	Sweden	This study	23	0.90004	0.09996		A. m. mellifera	Sweden	Wallberg et al	SAMN02596415	1e-05	0.99999		Unknown	South West, UK	This study	10.1	0.709093	0.290907
A. m. carnica	Germany	This study	AMC1	0.984472	0.015528		A. m. mellifera	Sweden	Wallberg et al	SAMN02596417	0.059234	0.940766		Unknown	South West, UK	This study	10.3	0.832956	0.167044
A. m. carnica	Germany	This study	2	0.99999	1e-05		A. m. mellifera	Norway	Wallberg et al	SAMN02596330	1e-05	0.99999		Unknown	South West, UK	This study	11.2	0.494847	0.505153
A. m. carnica	Norway	This study	163	0.828399	0.171601		A. m. mellifera	Norway	Wallberg et al	SAMN02596328	1e-05	0.99999		Unknown	South West, UK	This study	11.3	0.486682	0.513318
A. m. carnica	Norway	This study	156	0.991432	0.008568		A. m. mellifera	Sweden	Wallberg et al	SAMN02596423	1e-05	0.99999		Unknown	South West, UK	This study	13.2	0.759307	0.240693
A. m. carnica	Norway	This study	157	0.99999	1e-05		A. m. mellifera	Norway	Wallberg et al	SAMN02596331	1e-05	0.99999		Unknown	South West, UK	This study	13.3	0.840662	0.159338
A. m. carnica	Norway	This study	158	0.985123	0.014877		A. m. mellifera	Norway	Wallberg et al	SAMN02596332	1e-05	0.99999		Unknown	South West, UK	This study	13.4	0.843315	0.156685
A. m. carnica	Norway	This study	151	0.977171	0.022829		A. m. mellifera	Norway	Wallberg et al	SAMN02596329	1e-05	0.99999		Unknown	South West, UK	This study	13.7	0.764639	0.235361
A. m. carnica	Germany	This study	1	0.987014	0.012986		A. m. mellifera	Sweden	Wallberg et al	SAMN02596414	1e-05	0.99999		Unknown	South West, UK	This study	13.8	0.808444	0.191556
A. m. carnica	Norway	This study	142	0.958241	0.041759		A. m. mellifera	Sweden	Wallberg et al	SAMN02596420	1e-05	0.99999		Unknown	South West, UK	This study	13.9	0.833282	0.166718
A. m. carnica	Norway	This study	143	0.982357	0.017643		A. m. mellifera	Sweden	Wallberg et al	SAMN02596416	1e-05	0.99999		Unknown	South West, UK	This study	14.1	0.941043	0.058957
A. m. carnica	Norway	This study	137	0.973517	0.026483		A. m. mellifera	Sweden	Wallberg et al	SAMN02596418	1e-05	0.99999		Unknown	South West, UK	This study	14.2	0.926789	0.073211
A. m. carnica	Norway	This study	138	0.719475	0.280525		A. m. mellifera	Sweden	Wallberg et al	SAMN02596421	1e-05	0.99999		Unknown	South West, UK	This study	14.4	0.865644	0.134356
A. m. carnica	Norway	This study	139	0.585079	0.414921		A. m. mellifera	Norway	Wallberg et al	SAMN02596334	1e-05	0.99999		Unknown	South West, UK	This study	15.1	0.354889	0.645111
A. m. ligustica	Italy	This study	10	0.99999	1e-05		A. m. mellifera	Norway	Wallberg et al	SAMN02596335	1e-05	0.99999		Unknown	South West, UK	This study	16.1	0.861986	0.138014
A. m. ligustica	Italy	This study	12	0.99999	1e-05		A. m. mellifera	Sweden	Wallberg et al	SAMN02596419	1e-05	0.99999		Unknown	South West, UK	This study	16.2	0.499793	0.500207
A. m. ligustica	Italy	This study	13	0.99999	1e-05		A. m. mellifera	Norway	Wallberg et al	SAMN02596333	1e-05	0.99999		Unknown	South West, UK	This study	17.2	0.734961	0.265039
A. m. ligustica	Italy	This study	8	0.849918	0.150082		A. m. mellifera	Switzerland	This study	amm34	1e-05	0.99999		Unknown	South West, UK	This study	18.1	0.710124	0.289876
A. m. ligustica	Italy	This study	9	0.99999	1e-05									Unknown	South West, UK	This study	18.2	0.619128	0.380872
A. m. ligustica	Italy	This study	AML_2	0.99999	1e-05									Unknown	South West, UK	This study	18.3	0.225538	0.774462
A. m. ligustica	Italy	This study	AML2	0.99999	1e-05									Unknown	South West, UK	This study	19.1	0.647632	0.352368
A. m. ligustica	Sweden	This study	26	0.809221	0.190779									Unknown	South West, UK	This study	19.2	0.465615	0.534385
A. m. ligustica	Sweden	This study	58	0.701224	0.298776									Unknown	South West, UK	This study	19.4	0.773244	0.226756
A. m. ligustica	Sweden	This study	54	0.802634	0.197366									Unknown	South West, UK	This study	20.1	0.638769	0.361231
A. m. ligustica	Sweden	This study	27	0.783274	0.216726									Unknown	South West, UK	This study	20.2	0.8262	0.1738
A. m. ligustica	Sweden	This study	50	0.803295	0.196705									Unknown	South West, UK	This study	21.2	0.835217	0.164783
A. m. ligustica	Sweden	This study	43	0.732498	0.267502									Unknown	South West, UK	This study	21.3	0.737949	0.262051
A. m. ligustica	Sweden	This study	45	0.885213	0.114787									Unknown	South West, UK	This study	21.4	0.833731	0.166269
A. m. ligustica	Sweden	This study	41	0.792163	0.207837									Unknown	South West, UK	This study	21.6	0.847904	0.152096
A. m. ligustica	Sweden	This study	34	0.99999	1e-05									Unknown	South West, UK	This study	21.7	0.83825	0.16175
A. m. ligustica	Sweden	This study	21	0.99999	1e-05									Unknown	South West, UK	This study	22.2	0.424592	0.575408
A. m. ligustica	Sweden	This study	22	0.821801	0.178199									Unknown	South West, UK	This study	22.3	0.611707	0.388293
A. m. mellifera	Norway	This study	136	1e-05	0.99999									Unknown	South West, UK	This study	22.4	0.693077	0.306923
A. m. mellifera	Switzerland	This study	AMM2	1e-05	0.99999									Unknown	South West, UK	This study	22.5	0.560197	0.439803
A. m. mellifera	Switzerland	This study	14	0.212756	0.787244									Unknown	South West, UK	This study	24.1	0.815342	0.184658
A. m. mellifera	Norway	This study	140	0.111457	0.888543									Unknown	South West, UK	This study	24.2	0.791424	0.208576
A. m. mellifera	Norway	This study	144	0.261122	0.738878									Unknown	South West, UK	This study	24.5	0.785376	0.214624
A. m. mellifera	Switzerland	This study	15	0.202285	0.797715									Unknown	South West, UK	This study	24.7	0.726614	0.273386
A. m. mellifera	Norway	This study	150	1e-05	0.99999									Unknown	South West, UK	This study	24.8	0.64909	0.35091
A. m. mellifera	Norway	This study	152	0.273653	0.726347									Unknown	South West, UK	This study	24.16	0.798054	0.201946
A. m. mellifera	Norway	This study	153	0.0043	0.9957									Unknown	South West, UK	This study	25.1	0.885121	0.114879
A. m. mellifera	Switzerland	This study	16	0.184212	0.815788									Unknown	South West, UK	This study	25.2	0.77836	0.22164
A. m. mellifera	Norway	This study	162	0.003309	0.996691									Unknown	South West, UK	This study	25.3	0.817004	0.182996
A. m. mellifera	Norway	This study	164	1e-05	0.99999									Unknown	South West, UK	This study	25.5	0.669376	0.330624
A. m. mellifera	Switzerland	This study	18	0.184937	0.815063									Unknown	South West, UK	This study	25.7	0.781968	0.218032
A. m. mellifera	Switzerland	This study	20	0.170773	0.829227									Unknown	South West, UK	This study	41	0.706465	0.293535
A. m. mellifera	Sweden	This study	24	0.336033	0.663967									Unknown	South West, UK	This study	42	0.801078	0.198922
A. m. mellifera	Sweden	This study	28	1e-05	0.99999									Unknown	South West, UK	This study	43	0.807365	0.192635
A. m. mellifera	Sweden	This study	30	1e-05	0.99999									Unknown	South West, UK	This study	44	0.511054	0.488946
A. m. mellifera	Sweden	This study	38	0.034057	0.965943									Unknown	South West, UK	This study	45	0.673467	0.326533
A. m. mellifera	Sweden	This study	40	1e-05	0.99999									Unknown	South West, UK	This study	46	0.767476	0.232524
A. m. mellifera	Switzerland	This study	AMM1	1e-05	0.99999									Unknown	South West, UK	This study	51	0.756982	0.243018
A. m. mellifera	Sweden	This study	42	1e-05	0.99999									Unknown	South West, UK	This study	53	0.695447	0.304553
A. m. mellifera	Sweden	This study	47	1e-05	0.99999									Unknown	South West, UK	This study	54	0.825791	0.174209
A. m. mellifera	Sweden	This study	52	1e-05	0.99999									Unknown	South West, UK	This study	57	0.748906	0.251094
A. m. mellifera	Sweden	This study	55	1e-05	0.99999									Unknown	South West, UK	This study	58	0.675947	0.324053
														A. m. ligustica	Italy	Pinto et al	2681	1e-05	0.99999
														A. m. ligustica	Italy	Pinto et al	2682	1e-05	0.99999
														A. m. ligustica	Italy	Pinto et al	2683	1e-05	0.99999
														A. m. ligustica	Italy	Pinto et al	2684	1e-05	0.99999
														A. m. ligustica	Italy	Pinto et al	2686	0.043798	0.956202
														A. m. ligustica	Italy	Pinto et al	2687	1e-05	0.99999
														A. m. ligustica	Italy	Pinto et al	2688	1e-05	0.99999
														A. m. ligustica	Italy	Pinto et al	2692	1e-05	0.99999
														A. m. ligustica	Italy	Pinto et al	2695	1e-05	0.99999
														A. m. ligustica	Italy	Pinto et al	2696	1e-05	0.99999
														A. m. mellifera	France	Pinto et al	2698	0.413235	0.586765
														A. m. mellifera	France	Pinto et al	2701	0.427167	0.572833
														A. m. mellifera	France	Pinto et al	2702	0.550904	0.449096
														A. m. mellifera	France	Pinto et al	2703	0.766157	0.233843
														A. m. mellifera	France	Pinto et al	2704	0.99999	1e-05
														A. m. carnica	Croatia	Pinto et al	2721	1e-05	0.99999
														A. m. carnica	Croatia	Pinto et al	2723	1e-05	0.99999
														A. m. carnica	Croatia	Pinto et al	2725	1e-05	0.99999
														A. m. carnica	Croatia	Pinto et al	2726	1e-05	0.99999
														A. m. carnica	Croatia	Pinto et al	2730	1e-05	0.99999
														A. m. carnica	Serbia	Pinto et al	2735	0.024646	0.975354
														A. m. carnica	Serbia	Pinto et al	2736	0.064093	0.935907
														A. m. carnica	Serbia	Pinto et al	2738	1e-05	0.99999
														A. m. carnica	Serbia	Pinto et al	2739	1e-05	0.99999
														A. m. carnica	Serbia	Pinto et al	2740	1e-05	0.99999
														A. m. mellifera	Denmark	Pinto et al	2744	0.768504	0.231496
														A. m. mellifera	Denmark	Pinto et al	2745	0.697894	0.302106
														A. m. mellifera	Denmark	Pinto et al	2746	0.799102	0.200898
														A. m. mellifera	Denmark	Pinto et al	2747	0.886099	0.113901
														A. m. mellifera	Denmark	Pinto et al	2748	0.951656	0.048344
														A. m. mellifera	Denmark	Pinto et al	2756	0.97349	0.02651
														A. m. mellifera	Denmark	Pinto et al	2757	0.90711	0.09289
														A. m. mellifera	Denmark	Pinto et al	2758	0.847519	0.152481
														A. m. mellifera	Denmark	Pinto et al	2760	0.822226	0.177774
														A. m. mellifera	Netherlands	Pinto et al	2768	0.99999	1e-05
														A. m. mellifera	Netherlands	Pinto et al	2769	0.99999	1e-05
														A. m. mellifera	Netherlands	Pinto et al	2770	0.99999	1e-05
														A. m. mellifera	Netherlands	Pinto et al	2771	0.99999	1e-05
														A. m. mellifera	Netherlands	Pinto et al	2772	0.99999	1e-05
														A. m. mellifera	Switzerland	Pinto et al	2773	0.921522	0.078478
														A. m. mellifera	Switzerland	Pinto et al	2774	0.862526	0.137474
														A. m. mellifera	Switzerland	Pinto et al	2775	0.873997	0.126003
														A. m. mellifera	Switzerland	Pinto et al	2776	0.919557	0.080443
														A. m. mellifera	Scotland	Pinto et al	2777	0.99999	1e-05
														A. m. mellifera	Scotland	Pinto et al	2778	0.96166	0.03834
														A. m. mellifera	Scotland	Pinto et al	2779	0.99999	1e-05
														A. m. mellifera	Scotland	Pinto et al	2780	0.99999	1e-05
														A. m. mellifera	Norway	Pinto et al	2781	0.99999	1e-05
														A. m. mellifera	Norway	Pinto et al	2782	0.99999	1e-05
														A. m. mellifera	Norway	Pinto et al	2783	0.99999	1e-05
														A. m. mellifera	Norway	Pinto et al	2784	0.99999	1e-05
														A. m. mellifera	Norway	Pinto et al	2785	0.99999	1e-05
														A. m. mellifera	Netherlands	Pinto et al	2794	0.99999	1e-05
														A. m. mellifera	Netherlands	Pinto et al	2795	0.916927	0.083073
														A. m. mellifera	Netherlands	Pinto et al	2796	0.99999	1e-05
														A. m. mellifera	Switzerland	Pinto et al	2797	0.827455	0.172545
														A. m. mellifera	Switzerland	Pinto et al	2798	0.948644	0.051356
														A. m. mellifera	Norway	Pinto et al	2799	0.99999	1e-05
														A. m. mellifera	Norway	Pinto et al	2800	0.99999	1e-05
														A. m. mellifera	Norway	Pinto et al	2801	0.99999	1e-05
														A. m. mellifera	Norway	Pinto et al	2802	0.99999	1e-05
														A. m. mellifera	Norway	Pinto et al	2803	0.99999	1e-05
														A. m. mellifera	Netherlands	Pinto et al	2811	0.99999	1e-05
														A. m. mellifera	Netherlands	Pinto et al	2812	0.99154	0.00846
														A. m. mellifera	Netherlands	Pinto et al	2813	0.973938	0.026062
														A. m. mellifera	Netherlands	Pinto et al	2814	0.933288	0.066712
														A. m. mellifera	Netherlands	Pinto et al	2815	0.987005	0.012995
														A. m. mellifera	Netherlands	Pinto et al	2816	0.458935	0.541065
														A. m. mellifera	Netherlands	Pinto et al	2817	0.99999	1e-05
														A. m. mellifera	Scotland	Pinto et al	2820	0.99999	1e-05
														A. m. mellifera	Scotland	Pinto et al	2821	0.99999	1e-05
														A. m. mellifera	Scotland	Pinto et al	2822	0.99999	1e-05
														A. m. mellifera	Scotland	Pinto et al	2823	0.99999	1e-05
														A. m. mellifera	Scotland	Pinto et al	2824	0.99999	1e-05
														A. m. mellifera	Scotland	Pinto et al	2825	0.99999	1e-05
														A. m. mellifera	France	Pinto et al	2826	0.930183	0.069817
														A. m. mellifera	France	Pinto et al	2827	0.99999	1e-05
														A. m. mellifera	France	Pinto et al	2828	0.61527	0.38473
														A. m. mellifera	France	Pinto et al	2829	0.864258	0.135742
														A. m. mellifera	Belgium	Pinto et al	2830	0.94657	0.05343
														A. m. mellifera	France	Pinto et al	2831	0.67971	0.32029
														A. m. mellifera	Belgium	Pinto et al	2832	0.946197	0.053803
														A. m. mellifera	Belgium	Pinto et al	2833	0.868544	0.131456
														A. m. mellifera	France	Pinto et al	2834	0.99999	1e-05
														A. m. mellifera	France	Pinto et al	2835	0.925048	0.074952
														A. m. mellifera	France	Pinto et al	2836	0.942094	0.057906
														A. m. mellifera	France	Pinto et al	2837	0.970033	0.029967
														A. m. mellifera	France	Pinto et al	2838	0.977414	0.022586
														A. m. mellifera	England	Pinto et al	2895	0.880269	0.119731
														A. m. mellifera	England	Pinto et al	2896	0.760991	0.239009
														A. m. mellifera	England	Pinto et al	2897	0.816478	0.183522
														A. m. mellifera	England	Pinto et al	2898	0.857587	0.142413
														A. m. mellifera	England	Pinto et al	2899	0.86423	0.13577
														A. m. mellifera	England	Pinto et al	2900	0.619345	0.380655
														A. m. mellifera	England	Pinto et al	2901	0.829947	0.170053
														A. m. mellifera	England	Pinto et al	2902	0.867055	0.132945

## Sheet: S10
Table S10. Sense check of SNP array results. Comparison of this studies standards SNP array results from ADMIXTURE compared to the results for the same standards originally genotyped by Pinto et al (2014) and examined by Henriques et al (2018) during the development of the SNP AIMs array for C lineage introgression in A. m. mellifera
Sample information from AIMs SNP array				Pinto et al samples (117SNPs)	This study (80SNPs)	Difference
Sample	Location	Subspecies	Status	C lineage assignment	C lineage assignment
2698	France	A. m. mellifera	Unprotected	0.6495	0.586765	-0.062735
2701	France	A. m. mellifera	Unprotected	0.6031	0.572833	-0.030267
2702	France	A. m. mellifera	Unprotected	0.5024	0.449096	-0.053304
2703	France	A. m. mellifera	Unprotected	0.2411	0.233843	-0.007257
2704	France	A. m. mellifera	Unprotected	0	1e-05	1e-05
2744	Denmark	A. m. mellifera	Protected	0.2005	0.231496	0.030996
2745	Denmark	A. m. mellifera	Protected	0.3464	0.302106	-0.044294
2746	Denmark	A. m. mellifera	Protected	0.1663	0.200898	0.034598
2747	Denmark	A. m. mellifera	Protected	0.1091	0.113901	0.004801
2748	Denmark	A. m. mellifera	Protected	0.072	0.048344	-0.023656
2756	Denmark	A. m. mellifera	Protected	0.0135	0.02651	0.01301
2757	Denmark	A. m. mellifera	Protected	0.1053	0.09289	-0.01241
2758	Denmark	A. m. mellifera	Protected	0.1345	0.152481	0.017981
2760	Denmark	A. m. mellifera	Protected	0.1812	0.177774	-0.003426
2768	Netherlands	A. m. mellifera	Protected	0	1e-05	1e-05
2769	Netherlands	A. m. mellifera	Protected	0	1e-05	1e-05
2770	Netherlands	A. m. mellifera	Protected	0	1e-05	1e-05
2771	Netherlands	A. m. mellifera	Protected	0	1e-05	1e-05
2772	Netherlands	A. m. mellifera	Protected	0.0003	1e-05	-0.00029
2773	Switzerland	A. m. mellifera	Protected	0.0625	0.078478	0.015978
2774	Switzerland	A. m. mellifera	Protected	0.1391	0.137474	-0.001626
2775	Switzerland	A. m. mellifera	Protected	0.1246	0.126003	0.001403
2776	Switzerland	A. m. mellifera	Protected	0.0685	0.080443	0.011943
2777	Scotland	A. m. mellifera	Protected	0	1e-05	1e-05
2778	Scotland	A. m. mellifera	Protected	0.035	0.03834	0.00334
2779	Scotland	A. m. mellifera	Protected	0	1e-05	1e-05
2780	Scotland	A. m. mellifera	Protected	0	1e-05	1e-05
2781	Norway	A. m. mellifera	Protected	0	1e-05	1e-05
2782	Norway	A. m. mellifera	Protected	0	1e-05	1e-05
2783	Norway	A. m. mellifera	Protected	0	1e-05	1e-05
2784	Norway	A. m. mellifera	Protected	0	1e-05	1e-05
2785	Norway	A. m. mellifera	Protected	0	1e-05	1e-05
2794	Netherlands	A. m. mellifera	Protected	0	1e-05	1e-05
2795	Netherlands	A. m. mellifera	Protected	0.0685	0.083073	0.014573
2796	Netherlands	A. m. mellifera	Protected	0	1e-05	1e-05
2797	Switzerland	A. m. mellifera	Protected	0.183	0.172545	-0.010455
2798	Switzerland	A. m. mellifera	Protected	0.0705	0.051356	-0.019144
2799	Norway	A. m. mellifera	Protected	0	1e-05	1e-05
2800	Norway	A. m. mellifera	Protected	0	1e-05	1e-05
2801	Norway	A. m. mellifera	Protected	0	1e-05	1e-05
2802	Norway	A. m. mellifera	Protected	0	1e-05	1e-05
2803	Norway	A. m. mellifera	Protected	0	1e-05	1e-05
2811	Netherlands	A. m. mellifera	Protected	0	1e-05	1e-05
2812	Netherlands	A. m. mellifera	Protected	0.0093	0.00846	-0.00084
2813	Netherlands	A. m. mellifera	Protected	0.0098	0.026062	0.016262
2814	Netherlands	A. m. mellifera	Protected	0.0474	0.066712	0.019312
2815	Netherlands	A. m. mellifera	Protected	0.009	0.012995	0.003995
2816	Netherlands	A. m. mellifera	Protected	0.5511	0.541065	-0.010035
2817	Netherlands	A. m. mellifera	Protected	0	1e-05	1e-05
2820	Scotland	A. m. mellifera	Protected	0.0058	1e-05	-0.00579
2821	Scotland	A. m. mellifera	Protected	0	1e-05	1e-05
2822	Scotland	A. m. mellifera	Protected	0	1e-05	1e-05
2823	Scotland	A. m. mellifera	Protected	0.009	1e-05	-0.00899
2824	Scotland	A. m. mellifera	Protected	0	1e-05	1e-05
2825	Scotland	A. m. mellifera	Protected	0	1e-05	1e-05
2826	France	A. m. mellifera	Protected	0.085	0.069817	-0.015183
2827	France	A. m. mellifera	Protected	0.0027	1e-05	-0.00269
2828	France	A. m. mellifera	Protected	0.3452	0.38473	0.03953
2829	France	A. m. mellifera	Protected	0.1415	0.135742	-0.005758
2830	Belgium	A. m. mellifera	Protected	0.0231	0.05343	0.03033
2831	France	A. m. mellifera	Protected	0.3034	0.32029	0.01689
2832	Belgium	A. m. mellifera	Protected	0.0425	0.053803	0.011303
2833	Belgium	A. m. mellifera	Protected	0.1109	0.131456	0.020556
2834	France	A. m. mellifera	Protected	0	1e-05	1e-05
2835	France	A. m. mellifera	Protected	0.0714	0.074952	0.003552
2836	France	A. m. mellifera	Protected	0.0544	0.057906	0.003506
2837	France	A. m. mellifera	Protected	0.024	0.029967	0.005967
2838	France	A. m. mellifera	Protected	0.0234	0.022586	-0.000814
2895	England	A. m. mellifera	Unprotected	0.1221	0.119731	-0.002369
2896	England	A. m. mellifera	Unprotected	0.2371	0.239009	0.001909
2897	England	A. m. mellifera	Unprotected	0.2197	0.183522	-0.036178
2898	England	A. m. mellifera	Unprotected	0.1167	0.142413	0.025713
2899	England	A. m. mellifera	Unprotected	0.1178	0.13577	0.01797
2900	England	A. m. mellifera	Unprotected	0.3628	0.380655	0.017855
2901	England	A. m. mellifera	Unprotected	0.1888	0.170053	-0.018747
2902	England	A. m. mellifera	Unprotected	0.1857	0.132945	-0.052755
2681	Italy	A. m. ligustica	N/A	1	0.99999	-1e-05
2682	Italy	A. m. ligustica	N/A	1	0.99999	-1e-05
2683	Italy	A. m. ligustica	N/A	1	0.99999	-1e-05
2684	Italy	A. m. ligustica	N/A	1	0.99999	-1e-05
2686	Italy	A. m. ligustica	N/A	1	0.956202	-0.043798
2687	Italy	A. m. ligustica	N/A	1	0.99999	-1e-05
2688	Italy	A. m. ligustica	N/A	0.9944	0.99999	0.00559
2692	Italy	A. m. ligustica	N/A	1	0.99999	-1e-05
2695	Italy	A. m. ligustica	N/A	1	0.99999	-1e-05
2696	Italy	A. m. ligustica	N/A	1	0.99999	-1e-05
2721	Croatia	A. m. carnica	N/A	1	0.99999	-1e-05
2723	Croatia	A. m. carnica	N/A	1	0.99999	-1e-05
2725	Croatia	A. m. carnica	N/A	1	0.99999	-1e-05
2726	Croatia	A. m. carnica	N/A	1	0.99999	-1e-05
2730	Croatia	A. m. carnica	N/A	1	0.99999	-1e-05
2735	Serbia	A. m. carnica	N/A	1	0.975354	-0.024646
2736	Serbia	A. m. carnica	N/A	0.969	0.935907	-0.033093
2738	Serbia	A. m. carnica	N/A	1	0.99999	-1e-05
2739	Serbia	A. m. carnica	N/A	1	0.99999	-1e-05
2740	Serbia	A. m. carnica	N/A	1	0.99999	-1e-05
Average C lineage assignment				0.286041	0.284566

## Sheet: S11
Table S11. Data downloaded from the short read Short Read Archive data (SRA) generated by Chen et al (2018) used to represent the outgoup (Project accession PRJNA418874). This data consisted of 30 Apis cerana worker bee samples.
Short read Archive accession numbers
SRR6301264
SRR6301265
SRR6301266
SRR6301267
SRR6301268
SRR6301269
SRR6301270
SRR6301271
SRR6301272
SRR6301273
SRR6301274
SRR6301275
SRR6301276
SRR6301277
SRR6301278
SRR6301279
SRR6301280
SRR6301281
SRR6301282
SRR6301283
SRR6301284
SRR6301285
SRR6301286
SRR6301287
SRR6301288
SRR6301289
SRR6301290
SRR6301291
SRR6301292
SRR6301293
